# Supplementary material for: Maternal gastrointestinal nematode infection alters hippocampal neuroimmunity, promotes synaptic plasticity, and improves resistance to direct infection in offspring
Source: Sci Rep. 2024 May 10;14:10773. doi: 10.1038/s41598-024-60865-2 (PMC11087533; doi:10.1038/s41598-024-60865-2)
Supplement: Supplementary file 2 — Supplementary Tables. [file 41598_2024_60865_MOESM2_ESM.xls]

## Sheet: Title and Authors
Maternal gastrointestinal nematode infection alters hippocampal neuroimmunity, promotes synaptic plasticity, and improves resistance to direct infection in offspring.
Sophia C. Noel, Jeanne F. Madranges, Jean-David M. Gothié, Jessica Ewald, Austen J. Milnerwood, Timothy E. Kennedy and Marilyn E. Scott
This excel sheet contains six supplementary tables that accompany this paper.

## Sheet: Table Legends
Supplementary Table 1. In response to maternal H. bakeri infection, differential expression analysis identified 1,753 up-regulated and 1,550 down-regulated genes in the hippocampus of offspring. List of differentially expressed genes (DEGs) sorted by ascending p-value. The “logFC” column is the log fold change. The “LogCPM” column shows the Log2-counts per million. The ‘P.Value’, and ‘adj.P.Value…
Supplementary Table 2. Overrepresentation pathway analysis (ORA) identified 38 KEGG pathways and 67 GO BP terms that were overrepresented in the list of differentially expressed genes (DEGs) in offspring hippocampus in response to maternal H. bakeri infection (adjusted p-value < 0.05, FDR method). ORA was performed twice, once using the list of DEGs with positive log2FC, and once using the list w…
Supplementary Table 3. The glutamatergic synapse KEGG pathway had higher expression levels in offspring hippocampus from H. bakeri infected mothers compared to uninfected mothers (FDR = 0.001). Table shows significantly up and down-regulated genes involved in this pathway. The “logFC” column is the log fold change which is the coefficient for the H. bakeri:Control term from the model. Transcripts…
Supplementary Table 4. The MAPK signaling KEGG pathway had higher expression levels in offspring hippocampus from H. bakeri infected mothers compared to uninfected mothers (FDR = 0.009). Table shows significantly up and down-regulated genes involved in this pathway. The “logFC” column is the log fold change which is the coefficient for the H. bakeri:Control term from the model. Transcripts with a…
Supplementary Table 5. The neurogenesis GO:BP pathway had higher expression levels in offspring hippocampus from H. bakeri infected mothers compared to uninfected mothers (FDR = 1.26E-05). Table shows significantly up and down-regulated genes involved in this pathway. The “logFC” column is the log fold change which is the coefficient for the H. bakeri:Control term from the model. Transcripts with…
Supplementary Table 6. The gliogenesis GO:BP pathway had higher expression levels in offspring hippocampus from H. bakeri infected mothers compared to uninfected mothers (FDR = 0.0001). Table shows significantly up and down-regulated genes involved in this pathway. The “logFC” column is the log fold change which is the coefficient for the H. bakeri:Control term from the model. Transcripts with a …

## Sheet: Supplementary Table 1
EntrezID	logFC	logCPM	P.Value	adj.P.Val	Symbols	Name
330485	-0.66921	5.4263	2.2432e-20	3.6212e-16	Tmem145	transmembrane protein 145
22239	1.0395	7.242	3.5956e-16	2.9022e-12	Ugt8a	UDP galactosyltransferase 8A
320981	1.2131	4.7444	2.5501e-14	8.8647e-11	Enpp6	ectonucleotide pyrophosphatase/phosphodiesterase 6
70435	0.96045	7.191	2.589e-14	8.8647e-11	Inf2	"inverted formin, FH2 and WH2 domain containing"
100434	0.59167	6.6632	2.7457e-14	8.8647e-11	Slc44a1	"solute carrier family 44, member 1"
118446	0.89914	5.8056	4.1419e-14	1.1144e-10	Gjc3	"gap junction protein, gamma 3"
226421	1.2099	2.7408	9.3247e-14	1.9208e-10	Rab7b	"RAB7B, member RAS oncogene family"
216441	1.243	3.8964	1.0632e-13	1.9208e-10	Slc26a10	"solute carrier family 26, member 10"
320587	0.91653	6.1216	1.2328e-13	1.9208e-10	Tmem88b	transmembrane protein 88B
227753	0.90996	7.1286	1.3444e-13	1.9208e-10	Gsn	gelsolin
52502	0.56042	5.3252	1.3502e-13	1.9208e-10	Carhsp1	calcium regulated heat stable protein 1
70747	0.92412	7.9671	1.504e-13	1.9208e-10	Tspan2	tetraspanin 2
320111	0.73896	5.5795	1.6829e-13	1.9208e-10	Prr18	proline rich 18
27008	0.55553	6.6999	1.712e-13	1.9208e-10	Micall1	"microtubule associated monooxygenase, calponin and LIM domain containing -like 1"
13003	0.61638	4.7458	1.7848e-13	1.9208e-10	Vcan	versican
26878	-0.60317	5.679	2.0618e-13	2.0802e-10	B3galt2	"UDP-Gal:betaGlcNAc beta 1,3-galactosyltransferase, polypeptide 2"
665119	1.0088	4.5884	2.7708e-13	2.6312e-10	Sec14l5	SEC14-like lipid binding 5
17441	1.0046	6.7312	3.1752e-13	2.6986e-10	Mog	myelin oligodendrocyte glycoprotein
229603	0.51611	5.9889	3.337e-13	2.6986e-10	Otud7b	OTU domain containing 7B
18417	1.0357	8.2191	3.607e-13	2.6986e-10	Cldn11	claudin 11
12799	0.93437	9.2087	3.6096e-13	2.6986e-10	Cnp	"2',3'-cyclic nucleotide 3' phosphodiesterase"
269994	-0.98601	5.0886	3.6777e-13	2.6986e-10	Gsg1l	GSG1-like
18216	-1.2244	2.8046	4.0712e-13	2.7513e-10	Ntsr1	neurotensin receptor 1
12494	1.0593	3.4204	4.1496e-13	2.7513e-10	Cd38	CD38 antigen
319880	0.44969	5.9479	4.2608e-13	2.7513e-10	Tmcc3	transmembrane and coiled coil domains 3
74100	-0.64173	7.9443	5.5181e-13	3.3594e-10	Arpp21	"cyclic AMP-regulated phosphoprotein, 21"
17153	1.0885	8.4927	5.6188e-13	3.3594e-10	Mal	"myelin and lymphocyte protein, T cell differentiation protein"
72607	-0.57966	5.0113	6.0045e-13	3.4618e-10	Usp13	ubiquitin specific peptidase 13 (isopeptidase T-3)
21802	0.73945	5.5452	6.3741e-13	3.5482e-10	Tgfa	transforming growth factor alpha
225908	0.901	6.4127	7.1436e-13	3.6744e-10	Myrf	myelin regulatory factor
16332	0.55009	5.9533	7.2118e-13	3.6744e-10	Inppl1	inositol polyphosphate phosphatase-like 1
240913	1.0192	5.7065	7.5252e-13	3.6744e-10	Adamts4	"a disintegrin-like and metallopeptidase (reprolysin type) with thrombospondin type 1 motif, 4"
110784	0.61411	7.3346	7.6602e-13	3.6744e-10	Nr3c2	"nuclear receptor subfamily 3, group C, member 2"
118454	0.96048	4.7274	7.7685e-13	3.6744e-10	Gjc2	"gap junction protein, gamma 2"
18753	1.6529	5.1253	7.9665e-13	3.6744e-10	Prkcd	"protein kinase C, delta"
15245	0.84248	3.2721	1.3161e-12	5.9018e-10	Hhip	Hedgehog-interacting protein
230868	-0.78581	5.4011	1.3618e-12	5.9414e-10	Igsf21	"immunoglobulin superfamily, member 21"
380683	-1.288	1.2871	1.4865e-12	6.3147e-10	Sec14l3	SEC14-like lipid binding 3
23801	-1.1775	3.5114	1.5905e-12	6.5833e-10	Aloxe3	arachidonate lipoxygenase 3
237759	-1.2261	4.4742	1.6367e-12	6.6053e-10	Col23a1	"collagen, type XXIII, alpha 1"
76960	0.91328	7.3333	1.7354e-12	6.8328e-10	Bcas1	breast carcinoma amplified sequence 1
213019	0.83625	3.9833	1.7803e-12	6.8429e-10	Pdlim2	PDZ and LIM domain 2
22041	0.86041	7.2781	1.8285e-12	6.8647e-10	Trf	transferrin
83436	1.2371	5.0144	2.1084e-12	7.7355e-10	Plekha2	"pleckstrin homology domain-containing, family A (phosphoinositide binding specific) member 2"
56356	0.6848	5.8035	2.5674e-12	9.0521e-10	Gltp	glycolipid transfer protein
77767	0.91259	5.7736	2.6032e-12	9.0521e-10	Ermn	"ermin, ERM-like protein"
66922	0.58411	4.9605	2.6355e-12	9.0521e-10	Rras2	related RAS viral (r-ras) oncogene 2
218442	0.40809	6.8491	2.8232e-12	9.4828e-10	Serinc5	serine incorporator 5
76893	0.58281	6.2789	2.8784e-12	9.4828e-10	Cers2	ceramide synthase 2
13841	1.1805	6.9172	3.1425e-12	1.0047e-09	Epha7	Eph receptor A7
215748	0.91934	3.9641	3.1742e-12	1.0047e-09	Cnksr3	Cnksr family member 3
17433	1.0418	10.287	3.256e-12	1.0058e-09	Mobp	myelin-associated oligodendrocytic basic protein
270190	0.65886	5.5459	3.3628e-12	1.0058e-09	Ephb1	Eph receptor B1
227120	0.88873	5.0209	3.3645e-12	1.0058e-09	Plcl1	phospholipase C-like 1
101631	0.73461	4.4576	3.6879e-12	1.0824e-09	Pwwp2b	PWWP domain containing 2B
104069	-0.53643	8.7088	3.7933e-12	1.0935e-09	Sncb	"synuclein, beta"
211945	0.85738	5.4165	4.0613e-12	1.1502e-09	Plekhh1	"pleckstrin homology domain containing, family H (with MyTH4 domain) member 1"
18823	1.0267	11.51	4.3559e-12	1.2106e-09	Plp1	proteolipid protein (myelin) 1
12224	-1.2343	3.5183	4.4543e-12	1.2106e-09	Klf5	Kruppel-like factor 5
66970	-0.44837	6.0158	4.4996e-12	1.2106e-09	Ssbp2	single-stranded DNA binding protein 2
13867	0.99025	4.6569	4.8079e-12	1.2724e-09	Erbb3	erb-b2 receptor tyrosine kinase 3
380921	0.84219	6.6531	5.8364e-12	1.5015e-09	Dgkh	"diacylglycerol kinase, eta"
338521	0.96737	6.3669	5.9267e-12	1.5015e-09	Fa2h	fatty acid 2-hydroxylase
74094	0.68128	5.6272	5.9965e-12	1.5015e-09	Tjap1	tight junction associated protein 1
208158	0.5457	6.0129	6.0459e-12	1.5015e-09	Map6d1	MAP6 domain containing 1
50914	0.48952	7.296	6.3103e-12	1.5434e-09	Olig1	oligodendrocyte transcription factor 1
231004	-1.5538	3.0744	6.5777e-12	1.5848e-09	Samd11	sterile alpha motif domain containing 11
11686	-1.3999	1.5865	6.9269e-12	1.6444e-09	Alox12b	"arachidonate 12-lipoxygenase, 12R type"
228942	-1.1775	3.7763	7.2451e-12	1.695e-09	Cbln4	cerebellin 4 precursor protein
278795	1.3395	5.2613	7.828e-12	1.8052e-09	Lrrc10b	leucine rich repeat containing 10B
67457	0.66804	4.3635	8.9848e-12	2.0357e-09	Frmd8	FERM domain containing 8
216877	0.66744	6.3081	9.0794e-12	2.0357e-09	Dhx33	DEAH (Asp-Glu-Ala-His) box polypeptide 33
12305	0.56101	6.8525	1.0422e-11	2.294e-09	Ddr1	"discoidin domain receptor family, member 1"
17196	1.0405	12.033	1.0516e-11	2.294e-09	Mbp	myelin basic protein
14763	0.64941	6.1673	1.084e-11	2.3145e-09	Gpr37	G protein-coupled receptor 37
286942	0.95884	3.7265	1.0897e-11	2.3145e-09	Kif19a	kinesin family member 19A
59095	-0.82687	6.4989	1.2387e-11	2.5969e-09	Fxyd6	FXYD domain-containing ion transport regulator 6
269389	-0.64181	5.1178	1.2863e-11	2.6531e-09	Tox2	TOX high mobility group box family member 2
102693	0.612	7.434	1.2984e-11	2.6531e-09	Phldb1	"pleckstrin homology like domain, family B, member 1"
68728	0.43257	8.178	1.3276e-11	2.6569e-09	Trp53inp2	transformation related protein 53 inducible nuclear protein 2
207819	-1.0161	3.3891	1.3331e-11	2.6569e-09	Bnip5	BCL2 interacting protein 5
69352	-0.90423	6.53	1.4216e-11	2.7986e-09	Necab1	N-terminal EF-hand calcium binding protein 1
140571	0.80654	5.5047	1.7097e-11	3.3252e-09	Plxnb3	plexin B3
238331	-1.0132	4.6093	1.8372e-11	3.5306e-09	Zdhhc22	"zinc finger, DHHC-type containing 22"
212980	1.0599	1.7774	2.0049e-11	3.8077e-09	Slc45a3	"solute carrier family 45, member 3"
56199	0.51574	5.0173	2.0303e-11	3.811e-09	Abcb10	"ATP-binding cassette, sub-family B (MDR/TAP), member 10"
52840	0.43904	6.5296	2.2041e-11	4.0617e-09	Dbndd2	dysbindin (dystrobrevin binding protein 1) domain containing 2
70354	0.54443	7.6008	2.2142e-11	4.0617e-09	Secisbp2l	SECIS binding protein 2-like
74559	0.97545	4.7459	2.4056e-11	4.3633e-09	Elovl7	"ELOVL family member 7, elongation of long chain fatty acids (yeast)"
21351	0.35749	6.3018	2.4493e-11	4.3932e-09	Taldo1	transaldolase 1
21885	0.65382	5.7753	2.7466e-11	4.8723e-09	Tle1	transducin-like enhancer of split 1
244723	-0.70913	6.0049	2.8369e-11	4.9779e-09	Olfm2	olfactomedin 2
270672	1.3195	1.7896	3.0074e-11	5.2203e-09	Map3k15	mitogen-activated protein kinase kinase kinase 15
320790	0.49455	4.5451	3.0853e-11	5.2984e-09	Chd7	chromodomain helicase DNA binding protein 7
70615	-0.38957	5.7281	3.158e-11	5.3662e-09	Ankrd24	ankyrin repeat domain 24
21367	0.48354	7.2148	3.2471e-11	5.4603e-09	Cntn2	contactin 2
13642	-0.90253	5.9492	3.3053e-11	5.4806e-09	Efnb2	ephrin B2
71778	0.30281	6.1911	3.3426e-11	5.4806e-09	Klhl5	kelch-like 5
232664	-0.45036	5.9992	3.3611e-11	5.4806e-09	Ccdc136	coiled-coil domain containing 136
268747	-0.46003	6.4983	3.7025e-11	5.977e-09	Carmil3	capping protein regulator and myosin 1 linker 3
12404	-1.7658	3.5437	3.9174e-11	6.2063e-09	Cbln1	cerebellin 1 precursor protein
16524	-0.59199	6.8728	3.9215e-11	6.2063e-09	Kcnj9	"potassium inwardly-rectifying channel, subfamily J, member 9"
20348	0.72818	5.0573	4.0519e-11	6.3505e-09	Sema3c	"sema domain, immunoglobulin domain (Ig), short basic domain, secreted, (semaphorin) 3C"
17136	0.98395	8.4484	4.653e-11	7.2225e-09	Mag	myelin-associated glycoprotein
69908	-0.89875	5.4913	5.0244e-11	7.7247e-09	Rab3b	"RAB3B, member RAS oncogene family"
226413	1.9089	4.7494	5.5013e-11	8.3781e-09	Lct	lactase
72605	-0.85158	5.5987	5.9178e-11	8.9282e-09	Car10	carbonic anhydrase 10
229285	0.45644	5.2632	6.0237e-11	9.0037e-09	Spg20	"spastic paraplegia 20, spartin (Troyer syndrome) homolog (human)"
12527	0.70509	5.5603	6.2145e-11	9.2038e-09	Cd9	CD9 antigen
19416	1.0138	4.9755	6.3334e-11	9.2946e-09	Rasd1	"RAS, dexamethasone-induced 1"
12153	0.58052	6.4267	6.584e-11	9.5752e-09	Bmp1	bone morphogenetic protein 1
18822	0.44191	5.2494	8.0938e-11	1.1604e-08	Plod1	"procollagen-lysine, 2-oxoglutarate 5-dioxygenase 1"
56461	-0.55475	6.206	8.123e-11	1.1604e-08	Kcnip3	"Kv channel interacting protein 3, calsenilin"
11744	1.0991	5.86	8.4455e-11	1.1959e-08	Anxa11	annexin A11
100039899	2.6723	-0.79337	8.8632e-11	1.2442e-08	Tex13d	TEX13 family member D
99738	-0.66107	6.2263	9.4261e-11	1.3086e-08	Kcnc4	"potassium voltage gated channel, Shaw-related subfamily, member 4"
28075	0.41024	7.2299	9.4843e-11	1.3086e-08	Desi1	desumoylating isopeptidase 1
231045	-2.5617	-2.6727	9.9324e-11	1.3492e-08	Iqca1l	IQ motif containing with AAA domain 1 like
100855	0.37745	6.6484	9.9462e-11	1.3492e-08	Tbc1d14	"TBC1 domain family, member 14"
319939	0.41756	6.8434	1.0326e-10	1.3891e-08	Tns3	tensin 3
140723	1.0279	4.1544	1.0633e-10	1.4071e-08	Cacng5	"calcium channel, voltage-dependent, gamma subunit 5"
26921	0.4011	7.8359	1.0644e-10	1.4071e-08	Map4k4	mitogen-activated protein kinase kinase kinase kinase 4
109620	2.3883	5.6808	1.0721e-10	1.4071e-08	Dsp	desmoplakin
106393	0.85721	4.0863	1.1704e-10	1.5193e-08	Srl	sarcalumenin
214791	0.89335	4.4265	1.1765e-10	1.5193e-08	Sertad4	SERTA domain containing 4
20354	0.47053	6.846	1.3004e-10	1.6515e-08	Sema4d	"sema domain, immunoglobulin domain (Ig), transmembrane domain (TM) and short cytoplasmic domain, (semaphorin) 4D"
211488	0.34904	6.0198	1.3092e-10	1.6515e-08	Ado	2-aminoethanethiol (cysteamine) dioxygenase
50934	-0.38209	6.5846	1.3095e-10	1.6515e-08	Slc7a8	"solute carrier family 7 (cationic amino acid transporter, y+ system), member 8"
70574	0.85512	4.406	1.3243e-10	1.6571e-08	Cpm	carboxypeptidase M
64383	0.58048	7.9315	1.3345e-10	1.6571e-08	Sirt2	sirtuin 2
72555	-0.46136	6.0349	1.3489e-10	1.6623e-08	Shisa9	shisa family member 9
68867	0.86985	3.8043	1.4644e-10	1.7864e-08	Rnf122	ring finger protein 122
54325	0.69905	4.6175	1.4718e-10	1.7864e-08	Elovl1	"elongation of very long chain fatty acids (FEN1/Elo2, SUR4/Elo3, yeast)-like 1"
67900	-0.44492	6.0369	1.4864e-10	1.7907e-08	Mtfp1	mitochondrial fission process 1
97031	0.61635	4.3398	1.5897e-10	1.9009e-08	Tprn	taperin
72042	0.49681	6.0002	1.6436e-10	1.951e-08	Cotl1	coactosin-like 1 (Dictyostelium)
20496	0.61835	6.4881	1.864e-10	2.1943e-08	Slc12a2	"solute carrier family 12, member 2"
237403	1.2065	5.1749	1.8758e-10	2.1943e-08	Lingo3	leucine rich repeat and Ig domain containing 3
24017	0.35187	6.4723	2.0188e-10	2.3446e-08	Rnf13	ring finger protein 13
13048	-0.69928	5.8027	2.0792e-10	2.3975e-08	Cux2	cut-like homeobox 2
14673	0.32711	6.792	2.0964e-10	2.4001e-08	Gna12	"guanine nucleotide binding protein, alpha 12"
52696	-0.55028	9.2265	2.1589e-10	2.4244e-08	Zwint	ZW10 interactor
330319	0.96466	9.1789	2.1599e-10	2.4244e-08	Wipf3	"WAS/WASL interacting protein family, member 3"
11484	0.79335	3.5089	2.1626e-10	2.4244e-08	Aspa	aspartoacylase
53897	0.70947	4.3549	2.2511e-10	2.5061e-08	Gal3st1	galactose-3-O-sulfotransferase 1
14388	0.57038	5.3693	2.4226e-10	2.6786e-08	Gab1	growth factor receptor bound protein 2-associated protein 1
67326	-0.51794	5.0901	2.4581e-10	2.6993e-08	1700037H04Rik	RIKEN cDNA 1700037H04 gene
28193	0.42046	5.6814	2.693e-10	2.9374e-08	Reep3	receptor accessory protein 3
239857	0.74295	7.5683	2.7125e-10	2.9388e-08	Cadm2	cell adhesion molecule 2
11670	-1.4845	0.10564	2.7512e-10	2.9608e-08	Aldh3a1	"aldehyde dehydrogenase family 3, subfamily A1"
16404	0.99538	4.9477	2.775e-10	2.9666e-08	Itga7	integrin alpha 7
110751	-1.9293	1.1388	2.812e-10	2.9865e-08	Adam33	a disintegrin and metallopeptidase domain 33
19649	1.3153	5.3248	2.8487e-10	3.0057e-08	Robo3	roundabout guidance receptor 3
208748	-0.56175	5.4515	3.3771e-10	3.5185e-08	Prrg3	proline rich Gla (G-carboxyglutamic acid) 3 (transmembrane)
26361	2.4516	-0.37808	3.3783e-10	3.5185e-08	Avpr1b	arginine vasopressin receptor 1B
57437	0.34515	6.4817	3.4017e-10	3.5201e-08	Golga7	"golgi autoantigen, golgin subfamily a, 7"
23945	0.40632	7.6447	3.7009e-10	3.7834e-08	Mgll	monoglyceride lipase
338367	0.71477	4.165	3.703e-10	3.7834e-08	Myo1d	myosin ID
18000	0.35054	5.9046	3.7704e-10	3.8148e-08	Septin2	septin 2
67801	0.70724	5.9513	3.781e-10	3.8148e-08	Pllp	plasma membrane proteolipid
59079	0.52444	5.6696	3.8833e-10	3.871e-08	Erbin	Erbb2 interacting protein
94226	0.83075	4.3303	3.8846e-10	3.871e-08	S1pr5	sphingosine-1-phosphate receptor 5
14745	0.69508	5.6561	4.0119e-10	3.9732e-08	Lpar1	lysophosphatidic acid receptor 1
101476	0.43193	7.0101	4.2762e-10	4.2049e-08	Plekha1	"pleckstrin homology domain containing, family A (phosphoinositide binding specific) member 1"
74646	0.75031	4.2186	4.2979e-10	4.2049e-08	Spsb1	splA/ryanodine receptor domain and SOCS box containing 1
23964	-0.50664	7.8635	4.4114e-10	4.2899e-08	Tenm2	teneurin transmembrane protein 2
73047	-0.58274	6.2021	4.4427e-10	4.2946e-08	Camk2n2	calcium/calmodulin-dependent protein kinase II inhibitor 2
268996	0.4303	5.3553	4.651e-10	4.4691e-08	Ss18	"SS18, nBAF chromatin remodeling complex subunit"
241230	1.3505	1.9284	4.789e-10	4.5745e-08	St8sia6	"ST8 alpha-N-acetyl-neuraminide alpha-2,8-sialyltransferase 6"
53870	-0.91705	3.4227	5.1594e-10	4.8993e-08	Cntn6	contactin 6
20912	0.48199	4.3471	5.2227e-10	4.9304e-08	Stxbp3	syntaxin binding protein 3
80892	0.94274	2.9368	5.3412e-10	5.013e-08	Zfhx4	zinc finger homeodomain 4
15460	0.82272	4.7196	5.5828e-10	5.2094e-08	Hr	lysine demethylase and nuclear receptor corepressor
75678	0.58911	4.7921	5.7333e-10	5.3191e-08	Ippk	"inositol 1,3,4,5,6-pentakisphosphate 2-kinase"
18143	-0.67361	5.191	5.9989e-10	5.5337e-08	Npas2	neuronal PAS domain protein 2
93843	-0.53267	6.0605	6.0837e-10	5.58e-08	Pnck	pregnancy upregulated non-ubiquitously expressed CaM kinase
109905	0.46629	5.8118	6.2941e-10	5.7405e-08	Rap1a	RAS-related protein 1a
76886	-0.51689	7.3085	6.3772e-10	5.7836e-08	Fam81a	"family with sequence similarity 81, member A"
83430	1.4236	1.3632	6.4538e-10	5.8203e-08	Il23a	"interleukin 23, alpha subunit p19"
66412	0.58626	3.9274	6.7899e-10	6.0894e-08	Arrdc4	arrestin domain containing 4
268980	0.35823	6.5191	6.8712e-10	6.1282e-08	Strn	"striatin, calmodulin binding protein"
16322	-0.46574	4.6183	6.9587e-10	6.1722e-08	Inha	inhibin alpha
208795	0.69135	5.0291	7.0366e-10	6.2072e-08	Tmem63a	transmembrane protein 63a
74511	-0.71971	4.4808	7.5578e-10	6.6308e-08	Lrrc17	leucine rich repeat containing 17
238123	0.56941	5.7784	7.9381e-10	6.9267e-08	Cog5	component of oligomeric golgi complex 5
16525	0.44345	6.1841	8.3069e-10	7.2096e-08	Kcnk1	"potassium channel, subfamily K, member 1"
263406	0.72716	4.9573	8.4715e-10	7.3131e-08	Plekhg3	"pleckstrin homology domain containing, family G (with RhoGef domain) member 3"
15904	0.38907	5.8487	8.5178e-10	7.314e-08	Id4	inhibitor of DNA binding 4
223604	-0.63283	6.8168	8.5699e-10	7.3197e-08	Kcnk9	"potassium channel, subfamily K, member 9"
319554	0.55049	6.1133	8.6494e-10	7.3488e-08	Idi1	isopentenyl-diphosphate delta isomerase
214112	0.84528	3.3958	9.2671e-10	7.8324e-08	Nipal4	NIPA-like domain containing 4
18552	-0.68117	4.6336	1.0835e-09	9.11e-08	Pcsk5	proprotein convertase subtilisin/kexin type 5
228777	-0.67028	6.2263	1.1442e-09	9.5415e-08	Nrsn2	neurensin 2
11516	-1.2451	3.3761	1.1467e-09	9.5415e-08	Adcyap1	adenylate cyclase activating polypeptide 1
382034	0.53361	7.0706	1.1576e-09	9.5768e-08	Gse1	"genetic suppressor element 1, coiled-coil protein"
14268	-0.6497	6.9839	1.1628e-09	9.5768e-08	Fn1	fibronectin 1
67874	-0.86912	4.8294	1.1878e-09	9.7335e-08	Rprm	"reprimo, TP53 dependent G2 arrest mediator candidate"
18749	-0.44486	8.3792	1.2097e-09	9.8626e-08	Prkacb	"protein kinase, cAMP dependent, catalytic, beta"
13865	-0.44423	6.2535	1.2338e-09	1.0009e-07	Nr2f1	"nuclear receptor subfamily 2, group F, member 1"
236733	-0.32195	7.3868	1.2672e-09	1.0211e-07	Usp11	ubiquitin specific peptidase 11
50918	-0.36992	6.9876	1.2713e-09	1.0211e-07	Myadm	myeloid-associated differentiation marker
66540	0.53383	4.3239	1.3376e-09	1.0689e-07	Fam107b	"family with sequence similarity 107, member B"
71779	0.38957	6.4516	1.384e-09	1.1005e-07	Marchf8	membrane associated ring-CH-type finger 8
12831	-1.099	5.2183	1.4087e-09	1.11e-07	Col5a1	"collagen, type V, alpha 1"
19126	0.45144	4.8225	1.4096e-09	1.11e-07	Prom1	prominin 1
14219	-1.4452	4.0035	1.4261e-09	1.1175e-07	Ccn2	cellular communication network factor 2
72446	0.86169	3.3904	1.4489e-09	1.1299e-07	Prr5l	proline rich 5 like
23893	-0.49931	4.6611	1.468e-09	1.1364e-07	Grem2	"gremlin 2, DAN family BMP antagonist"
68420	0.3473	5.5302	1.4713e-09	1.1364e-07	Ankrd13a	ankyrin repeat domain 13a
381113	-0.72969	4.4946	1.5152e-09	1.1648e-07	Cdkl4	cyclin-dependent kinase-like 4
18761	0.65001	4.2769	1.5284e-09	1.1693e-07	Prkcq	"protein kinase C, theta"
117160	0.58252	5.0024	1.5479e-09	1.1787e-07	Ttyh2	tweety family member 2
12362	-1.5502	1.0388	1.647e-09	1.2434e-07	Casp1	caspase 1
66959	-0.91738	5.0423	1.6483e-09	1.2434e-07	Dusp26	dual specificity phosphatase 26 (putative)
170439	0.32488	6.6185	1.6834e-09	1.264e-07	Elovl6	"ELOVL family member 6, elongation of long chain fatty acids (yeast)"
19271	0.50181	7.4275	1.7178e-09	1.2838e-07	Ptprj	"protein tyrosine phosphatase, receptor type, J"
107351	0.49922	5.2714	1.7641e-09	1.3123e-07	Kank1	KN motif and ankyrin repeat domains 1
241118	-0.78714	3.4362	1.8583e-09	1.3761e-07	Asic4	acid-sensing (proton-gated) ion channel family member 4
18510	2.8847	-2.7778	1.8899e-09	1.3931e-07	Pax8	paired box 8
54725	-0.67456	7.8518	1.9002e-09	1.3943e-07	Cadm1	cell adhesion molecule 1
17885	-1.0283	1.8572	1.9378e-09	1.4106e-07	Myh8	"myosin, heavy polypeptide 8, skeletal muscle, perinatal"
17920	0.31257	6.9296	1.9452e-09	1.4106e-07	Myo6	myosin VI
13840	0.76147	4.6512	1.9486e-09	1.4106e-07	Epha6	Eph receptor A6
18600	0.472	5.7356	2.0193e-09	1.4552e-07	Padi2	"peptidyl arginine deiminase, type II"
14814	-0.48583	5.3825	2.0558e-09	1.4749e-07	Grin2d	"glutamate receptor, ionotropic, NMDA2D (epsilon 4)"
107022	0.44986	4.3592	2.1731e-09	1.5522e-07	Gramd3	GRAM domain containing 3
73940	1.0233	3.196	2.2095e-09	1.5712e-07	Hapln2	hyaluronan and proteoglycan link protein 2
18013	0.6363	7.4926	2.2934e-09	1.6238e-07	Neurod2	neurogenic differentiation 2
106572	0.32978	6.1518	2.4442e-09	1.723e-07	Rab31	"RAB31, member RAS oncogene family"
399603	0.9786	4.6166	2.5052e-09	1.7583e-07	Lratd2	LRAT domain containing 1
319478	-0.69424	4.671	2.5893e-09	1.8095e-07	Cxxc4	CXXC finger 4
208618	-0.4885	6.6576	2.6341e-09	1.8328e-07	Etl4	enhancer trap locus 4
100017	0.74144	3.0129	2.6583e-09	1.8418e-07	Ldlrap1	low density lipoprotein receptor adaptor protein 1
238328	0.37394	5.3536	2.719e-09	1.8758e-07	Vash1	vasohibin 1
16716	0.9789	2.6993	2.7409e-09	1.8828e-07	Ky	kyphoscoliosis peptidase
226115	0.97768	4.7967	2.8408e-09	1.9432e-07	Opalin	oligodendrocytic myelin paranodal and inner loop protein
12505	-0.98125	2.7717	2.8577e-09	1.9465e-07	Cd44	CD44 antigen
23934	-0.56608	7.5015	2.8736e-09	1.9491e-07	Ly6h	"lymphocyte antigen 6 complex, locus H"
67074	0.31815	6.9583	2.9971e-09	2.0243e-07	Mon2	"MON2 homolog, regulator of endosome to Golgi trafficking"
213783	0.75989	5.3141	3.0166e-09	2.029e-07	Plekhg1	"pleckstrin homology domain containing, family G (with RhoGef domain) member 1"
80883	-0.88149	5.5081	3.0297e-09	2.0294e-07	Ntng1	netrin G1
238680	-1.4162	2.9448	3.0876e-09	2.0596e-07	Cntnap3	contactin associated protein-like 3
53374	0.68379	3.2723	3.1035e-09	2.0617e-07	Chst3	carbohydrate sulfotransferase 3
21858	-0.84452	8.6159	3.2709e-09	2.164e-07	Timp2	tissue inhibitor of metalloproteinase 2
268564	0.50362	4.4269	3.4643e-09	2.2762e-07	Zbtb1	zinc finger and BTB domain containing 1
12564	0.46342	5.8434	3.4687e-09	2.2762e-07	Cdh8	cadherin 8
107272	0.35855	6.4868	3.5473e-09	2.3184e-07	Psat1	phosphoserine aminotransferase 1
12815	0.72027	5.688	3.578e-09	2.329e-07	Col11a2	"collagen, type XI, alpha 2"
70083	0.35696	5.4808	3.6367e-09	2.3577e-07	Metrn	"meteorin, glial cell differentiation regulator"
269717	0.77658	7.4966	3.7772e-09	2.439e-07	Orai2	ORAI calcium release-activated calcium modulator 2
407812	-0.78293	4.3646	3.8123e-09	2.4519e-07	Zfp941	zinc finger protein 941
24109	0.29304	7.1742	3.8542e-09	2.469e-07	Ubl3	ubiquitin-like 3
269116	0.52038	9.4166	3.8729e-09	2.4711e-07	Nfasc	neurofascin
58996	0.37781	7.2792	3.9039e-09	2.4812e-07	Arhgap23	Rho GTPase activating protein 23
52389	-0.82201	6.5493	4.018e-09	2.5436e-07	Adgra1	adhesion G protein-coupled receptor A1
70551	-0.66166	3.9774	4.0343e-09	2.544e-07	Tmtc4	transmembrane and tetratricopeptide repeat containing 4
21936	-0.75275	1.7055	4.0766e-09	2.5606e-07	Tnfrsf18	"tumor necrosis factor receptor superfamily, member 18"
20665	0.58311	6.002	4.1638e-09	2.6053e-07	Sox10	SRY (sex determining region Y)-box 10
16562	0.2961	7.0362	4.2373e-09	2.641e-07	Kif1c	kinesin family member 1C
269060	0.6425	7.6346	4.3185e-09	2.6813e-07	Dagla	"diacylglycerol lipase, alpha"
320706	0.53014	6.112	4.4082e-09	2.7265e-07	Soga1	"suppressor of glucose, autophagy associated 1"
108058	-0.93146	6.1261	4.4688e-09	2.7534e-07	Camk2d	"calcium/calmodulin-dependent protein kinase II, delta"
382571	-0.80938	6.0417	4.502e-09	2.7634e-07	Kcnf1	"potassium voltage-gated channel, subfamily F, member 1"
20357	0.68286	4.6105	4.5323e-09	2.7714e-07	Sema5b	"sema domain, seven thrombospondin repeats (type 1 and type 1-like), transmembrane domain (TM) and short cytoplasmic domain, (semaphorin) 5B"
20356	1.0391	6.9253	4.7242e-09	2.8778e-07	Sema5a	"sema domain, seven thrombospondin repeats (type 1 and type 1-like), transmembrane domain (TM) and short cytoplasmic domain, (semaphorin) 5A"
21983	-1.0055	3.926	4.9602e-09	3.0006e-07	Tpbg	trophoblast glycoprotein
69660	0.46719	5.333	4.9628e-09	3.0006e-07	Tmbim1	transmembrane BAX inhibitor motif containing 1
276829	1.15	1.7697	5.0989e-09	3.0713e-07	Smtnl2	smoothelin-like 2
223626	0.49425	4.8452	5.1331e-09	3.0804e-07	Them6	thioesterase superfamily member 6
75426	1.3005	3.171	5.8015e-09	3.4686e-07	Igfbpl1	insulin-like growth factor binding protein-like 1
110391	0.46636	6.3119	5.8957e-09	3.512e-07	Qdpr	quinoid dihydropteridine reductase
18133	-1.0885	7.4064	5.9212e-09	3.5142e-07	Ccn3	cellular communication network factor 3
13446	-0.67469	4.0456	5.994e-09	3.5444e-07	Doc2a	"double C2, alpha"
77125	-0.87535	3.8348	6.0773e-09	3.5756e-07	Il33	interleukin 33
217082	-0.65402	6.9728	6.0911e-09	3.5756e-07	Hlf	hepatic leukemia factor
245386	-1.1697	5.068	6.3913e-09	3.7254e-07	Tmem255a	transmembrane protein 255A
13813	1.7003	0.38352	6.3925e-09	3.7254e-07	Eomes	eomesodermin
15490	0.43159	4.4952	6.4802e-09	3.763e-07	Hsd17b7	hydroxysteroid (17-beta) dehydrogenase 7
330390	-2.7638	-2.1415	6.5441e-09	3.7864e-07	Gm765	predicted gene 765
27276	0.61421	7.5759	6.5766e-09	3.7916e-07	Plekhb1	"pleckstrin homology domain containing, family B (evectins) member 1"
319734	0.90378	1.8577	6.6271e-09	3.8071e-07	Cacna2d4	"calcium channel, voltage-dependent, alpha 2/delta subunit 4"
16012	-0.83573	3.6171	6.7297e-09	3.8524e-07	Igfbp6	insulin-like growth factor binding protein 6
243339	-0.53978	7.5618	6.9185e-09	3.9465e-07	Tmem130	transmembrane protein 130
74901	0.45497	7.567	7.0712e-09	4.0194e-07	Kbtbd11	kelch repeat and BTB (POZ) domain containing 11
17345	0.88972	1.8235	7.2278e-09	4.094e-07	Mki67	antigen identified by monoclonal antibody Ki 67
70423	0.511	4.9219	7.4095e-09	4.1822e-07	Tspan15	tetraspanin 15
84004	0.75074	5.147	7.4771e-09	4.2057e-07	Mcam	melanoma cell adhesion molecule
20536	-0.36735	7.3127	7.746e-09	4.3418e-07	Slc4a3	"solute carrier family 4 (anion exchanger), member 3"
545622	0.53485	6.2591	7.7909e-09	4.3518e-07	Ptpn3	"protein tyrosine phosphatase, non-receptor type 3"
11867	0.61991	4.7512	7.9419e-09	4.4209e-07	Arpc1b	"actin related protein 2/3 complex, subunit 1B"
170571	-0.6507	4.9763	8.0817e-09	4.4833e-07	Cntnap4	contactin associated protein-like 4
12554	-0.60609	6.1754	8.1783e-09	4.5213e-07	Cdh13	cadherin 13
107449	0.44517	5.3647	8.2672e-09	4.5549e-07	Unc5b	unc-5 netrin receptor B
234094	0.56604	5.7655	8.8614e-09	4.8657e-07	Arhgef10	Rho guanine nucleotide exchange factor (GEF) 10
16728	-0.45229	7.8912	8.929e-09	4.8814e-07	L1cam	L1 cell adhesion molecule
217893	0.35679	7.6447	8.9507e-09	4.8814e-07	Pacs2	phosphofurin acidic cluster sorting protein 2
14432	-0.70472	7.3488	8.9904e-09	4.8866e-07	Gap43	growth associated protein 43
67731	0.65241	3.9791	9.4253e-09	5.1029e-07	Fbxo32	F-box protein 32
19662	-1.1186	3.1065	9.4516e-09	5.1029e-07	Rbp4	"retinol binding protein 4, plasma"
67956	0.37963	5.7698	9.5496e-09	5.1386e-07	Kmt5a	lysine methyltransferase 5A
67203	0.44687	4.4877	9.7698e-09	5.2397e-07	Nde1	nudE neurodevelopment protein 1
16840	1.119	1.7767	9.9479e-09	5.3175e-07	Cnmd	chondromodulin
52666	0.52592	7.9834	1.0013e-08	5.3345e-07	Arhgef25	Rho guanine nucleotide exchange factor (GEF) 25
53619	-0.40907	6.4764	1.009e-08	5.358e-07	Blcap	bladder cancer associated protein
237806	0.56195	4.6	1.0344e-08	5.4749e-07	Dnah9	"dynein, axonemal, heavy chain 9"
140580	-0.43037	6.1496	1.0378e-08	5.4749e-07	Elmo1	engulfment and cell motility 1
12808	-1.3499	4.8331	1.1004e-08	5.7862e-07	Cobl	cordon-bleu WH2 repeat
14618	0.89995	3.5241	1.1164e-08	5.8514e-07	Gjb1	"gap junction protein, beta 1"
666060	0.45256	3.9469	1.1425e-08	5.9687e-07	Frmpd1	FERM and PDZ domain containing 1
328643	-0.5565	5.7139	1.2014e-08	6.256e-07	Vwa5b2	von Willebrand factor A domain containing 5B2
18166	-0.43043	4.9757	1.221e-08	6.3378e-07	Npy1r	neuropeptide Y receptor Y1
17470	-0.36208	6.3111	1.2584e-08	6.511e-07	Cd200	CD200 antigen
269109	-0.80801	5.899	1.2837e-08	6.6206e-07	Dpp10	dipeptidylpeptidase 10
53602	-0.72857	4.6584	1.3004e-08	6.6853e-07	Hpcal1	hippocalcin-like 1
72475	-0.32793	6.9139	1.3519e-08	6.9281e-07	Ssbp3	single-stranded DNA binding protein 3
208715	0.56273	8.5979	1.3607e-08	6.9511e-07	Hmgcs1	3-hydroxy-3-methylglutaryl-Coenzyme A synthase 1
219140	0.85126	4.9473	1.4118e-08	7.1896e-07	Spata13	spermatogenesis associated 13
15465	-1.0559	2.5946	1.4369e-08	7.2945e-07	Hrh1	histamine receptor H1
170736	0.47912	5.8444	1.4527e-08	7.3513e-07	Parvb	"parvin, beta"
20605	-0.95244	4.3048	1.4723e-08	7.41e-07	Sstr1	somatostatin receptor 1
70827	0.4048	8.2962	1.4735e-08	7.41e-07	Trak2	"trafficking protein, kinesin binding 2"
260301	1.8611	-0.14717	1.4922e-08	7.4809e-07	Otos	otospiralin
243931	-1.0647	4.3995	1.5037e-08	7.5153e-07	Tshz3	teashirt zinc finger family member 3
77938	0.43018	5.0557	1.6494e-08	8.2182e-07	Fam53b	"family with sequence similarity 53, member B"
105844	-0.56505	3.9686	1.66e-08	8.2452e-07	Card10	"caspase recruitment domain family, member 10"
16897	0.28012	6.3619	1.6786e-08	8.3124e-07	Llgl1	LLGL1 scribble cell polarity complex component
50794	0.33764	7.7551	1.7116e-08	8.4495e-07	Klf13	Kruppel-like factor 13
214230	-0.43027	6.3734	1.7507e-08	8.6164e-07	Pak6	p21 (RAC1) activated kinase 6
77980	0.40273	8.3043	1.776e-08	8.7141e-07	Sbf1	SET binding factor 1
14700	0.36209	5.0393	1.8077e-08	8.8427e-07	Gng10	"guanine nucleotide binding protein (G protein), gamma 10"
77582	-0.38179	6.8298	1.862e-08	9.081e-07	Mboat7	membrane bound O-acyltransferase domain containing 7
27280	0.49408	4.2387	1.8752e-08	9.1179e-07	Phlda3	"pleckstrin homology like domain, family A, member 3"
13844	0.46983	5.5219	1.9403e-08	9.406e-07	Ephb2	Eph receptor B2
320265	0.53867	5.387	1.9711e-08	9.5269e-07	Tafa1	TAFA chemokine like family member 1
67771	0.42697	7.3268	2.0211e-08	9.7393e-07	Arpc5	"actin related protein 2/3 complex, subunit 5"
11685	-3.0529	-2.1522	2.1168e-08	1.0143e-06	Alox12e	"arachidonate lipoxygenase, epidermal"
213469	0.43918	7.0984	2.1175e-08	1.0143e-06	Lgi3	"leucine-rich repeat LGI family, member 3"
68458	0.88046	3.831	2.1472e-08	1.0255e-06	Ppp1r14a	"protein phosphatase 1, regulatory inhibitor subunit 14A"
21973	0.91541	1.8807	2.1704e-08	1.0336e-06	Top2a	topoisomerase (DNA) II alpha
14912	0.90776	3.5091	2.1857e-08	1.0377e-06	Nkx6-2	NK6 homeobox 2
213053	0.35441	5.4542	2.246e-08	1.0633e-06	Slc39a14	"solute carrier family 39 (zinc transporter), member 14"
14167	-0.43574	6.5515	2.2889e-08	1.0804e-06	Fgf12	fibroblast growth factor 12
56212	0.5696	4.3668	2.2962e-08	1.0807e-06	Rhog	ras homolog family member G
18125	-0.46762	7.2645	2.3125e-08	1.0852e-06	Nos1	"nitric oxide synthase 1, neuronal"
13116	-0.35918	7.2798	2.407e-08	1.1263e-06	Cyp46a1	"cytochrome P450, family 46, subfamily a, polypeptide 1"
240752	0.42086	5.1114	2.4419e-08	1.1393e-06	Pik3c2b	phosphatidylinositol-4-phosphate 3-kinase catalytic subunit type 2 beta
228858	-0.34881	6.1721	2.4503e-08	1.1399e-06	Gdap1l1	ganglioside-induced differentiation-associated protein 1-like 1
19317	0.37772	8.248	2.5159e-08	1.1671e-06	Qk	quaking
231440	-0.66473	6.7713	2.5504e-08	1.1797e-06	Parm1	prostate androgen-regulated mucin-like protein 1
12955	0.60247	5.8018	2.5676e-08	1.1842e-06	Cryab	"crystallin, alpha B"
208076	-0.43555	5.4585	2.5881e-08	1.1903e-06	Pknox2	Pbx/knotted 1 homeobox 2
81879	0.77262	2.3256	2.6139e-08	1.1988e-06	Tfcp2l1	transcription factor CP2-like 1
12521	0.84018	4.5247	2.6949e-08	1.2324e-06	Cd82	CD82 antigen
228852	0.5089	7.7536	2.8785e-08	1.3126e-06	Ppp1r16b	"protein phosphatase 1, regulatory subunit 16B"
329065	-1.053	0.59137	2.9309e-08	1.3328e-06	Scd4	stearoyl-coenzyme A desaturase 4
216152	-0.48277	5.5389	2.9539e-08	1.3395e-06	Plppr3	phospholipid phosphatase related 3
18610	1.0259	2.9292	2.9928e-08	1.3533e-06	Pdyn	prodynorphin
18952	0.56291	6.7532	3.087e-08	1.392e-06	Septin4	septin 4
18548	-0.64329	5.0741	3.1065e-08	1.3969e-06	Pcsk1	proprotein convertase subtilisin/kexin type 1
67564	-0.43249	5.8027	3.2416e-08	1.4536e-06	Tmem35a	transmembrane protein 35A
19730	0.27566	6.9814	3.3091e-08	1.4797e-06	Ralgds	ral guanine nucleotide dissociation stimulator
13507	-1.8352	2.0009	3.3674e-08	1.5017e-06	Dsc3	desmocollin 3
16180	0.56907	5.7069	3.3934e-08	1.5091e-06	Il1rap	interleukin 1 receptor accessory protein
16599	0.41848	5.5697	3.5156e-08	1.5591e-06	Klf3	Kruppel-like factor 3 (basic)
71878	1.0697	1.8406	3.5943e-08	1.5897e-06	Fam83d	"family with sequence similarity 83, member D"
232288	0.5255	5.0067	3.6186e-08	1.596e-06	Frmd4b	FERM domain containing 4B
17131	0.49608	4.8002	3.7662e-08	1.6566e-06	Smad7	SMAD family member 7
380711	-0.35741	7.6021	3.901e-08	1.7066e-06	Rap1gap2	RAP1 GTPase activating protein 2
320495	-0.85928	4.7446	3.9011e-08	1.7066e-06	Ipcef1	interaction protein for cytohesin exchange factors 1
140743	0.80468	4.1499	3.9568e-08	1.7259e-06	Rem2	rad and gem related GTP binding protein 2
71373	-0.86557	2.3135	3.9666e-08	1.7259e-06	Prr16	proline rich 16
230259	0.52223	3.8012	4.0383e-08	1.7524e-06	E130308A19Rik	RIKEN cDNA E130308A19 gene
20442	-0.71736	5.1043	4.1826e-08	1.8102e-06	St3gal1	"ST3 beta-galactoside alpha-2,3-sialyltransferase 1"
14431	0.6118	4.1789	4.2108e-08	1.8175e-06	Gamt	guanidinoacetate methyltransferase
67272	0.38599	5.0147	4.3172e-08	1.8585e-06	Cmtm5	CKLF-like MARVEL transmembrane domain containing 5
11819	-1.0905	5.512	4.336e-08	1.8616e-06	Nr2f2	"nuclear receptor subfamily 2, group F, member 2"
11636	-0.27997	6.7536	4.6684e-08	1.999e-06	Ak1	adenylate kinase 1
216028	-0.71423	4.558	4.8514e-08	2.0718e-06	Lrrtm3	leucine rich repeat transmembrane neuronal 3
329679	0.38812	4.8921	4.9212e-08	2.0961e-06	Fnip2	folliculin interacting protein 2
75141	0.60798	5.2627	4.9617e-08	2.1078e-06	Rasd2	"RASD family, member 2"
13838	0.64989	8.3921	4.9865e-08	2.1128e-06	Epha4	Eph receptor A4
223739	0.29355	7.5086	5.0265e-08	2.1242e-06	5031439G07Rik	RIKEN cDNA 5031439G07 gene
14805	-0.60934	4.5346	5.271e-08	2.2217e-06	Grik1	"glutamate receptor, ionotropic, kainate 1"
17886	0.29826	7.2814	5.4253e-08	2.2807e-06	Myh9	"myosin, heavy polypeptide 9, non-muscle"
58243	-0.50508	8.0874	5.5234e-08	2.316e-06	Nap1l5	nucleosome assembly protein 1-like 5
16835	0.49096	4.9934	5.7082e-08	2.3873e-06	Ldlr	low density lipoprotein receptor
11689	0.98107	1.1999	6.0714e-08	2.5326e-06	Alox5	arachidonate 5-lipoxygenase
72832	-0.66995	6.6813	6.1388e-08	2.5541e-06	Crtac1	cartilage acidic protein 1
16874	-0.54908	4.6258	6.183e-08	2.5659e-06	Lhx6	LIM homeobox protein 6
230678	0.83709	3.3366	6.2007e-08	2.5666e-06	Tmem125	transmembrane protein 125
13557	0.33281	5.2532	6.2468e-08	2.5749e-06	E2f3	E2F transcription factor 3
52398	-0.29473	6.8018	6.2526e-08	2.5749e-06	Septin11	septin 11
71302	-0.39713	7.1127	6.4287e-08	2.6407e-06	Arhgap26	Rho GTPase activating protein 26
232174	1.0657	4.5751	6.5616e-08	2.6884e-06	Cyp26b1	"cytochrome P450, family 26, subfamily b, polypeptide 1"
81703	0.57713	4.7533	6.6236e-08	2.7069e-06	Jdp2	Jun dimerization protein 2
12794	0.46958	8.6761	6.7557e-08	2.754e-06	Cnih2	cornichon family AMPA receptor auxiliary protein 2
72097	0.60105	8.6145	6.8393e-08	2.781e-06	2010300C02Rik	RIKEN cDNA 2010300C02 gene
16924	-0.55387	4.335	6.9156e-08	2.805e-06	Lnx1	ligand of numb-protein X 1
78748	0.81389	2.0257	6.9474e-08	2.8108e-06	Rassf10	Ras association (RalGDS/AF-6) domain family (N-terminal) member 10
14236	0.50337	4.3561	6.9938e-08	2.8225e-06	Foxn2	forkhead box N2
53625	0.5111	3.9843	7.0441e-08	2.8357e-06	B3gnt2	"UDP-GlcNAc:betaGal beta-1,3-N-acetylglucosaminyltransferase 2"
12854	-0.81868	1.9191	7.3615e-08	2.9562e-06	Cort	cortistatin
214968	0.34367	6.6229	7.4889e-08	2.9998e-06	Sema6d	"sema domain, transmembrane domain (TM), and cytoplasmic domain, (semaphorin) 6D"
319179	0.65053	2.3828	7.5615e-08	3.0214e-06	H2bc6	H2B clustered histone 6
14251	-0.29158	6.423	7.7548e-08	3.091e-06	Flot1	flotillin 1
53328	-0.38811	7.9628	7.7827e-08	3.0945e-06	Pgrmc1	progesterone receptor membrane component 1
259277	0.99068	3.3589	7.9131e-08	3.1386e-06	Klk8	kallikrein related-peptidase 8
192897	0.7528	4.092	7.9515e-08	3.1461e-06	Itgb4	integrin beta 4
242546	1.3801	0.58458	8.1613e-08	3.2212e-06	Cyp2j12	"cytochrome P450, family 2, subfamily j, polypeptide 12"
20230	-0.44508	6.981	8.3805e-08	3.2923e-06	Satb1	special AT-rich sequence binding protein 1
51800	1.0628	5.2253	8.4019e-08	3.2923e-06	Bok	BCL2-related ovarian killer
18584	0.64934	3.8274	8.4025e-08	3.2923e-06	Pde8a	phosphodiesterase 8A
20848	0.30157	5.6815	8.4534e-08	3.3042e-06	Stat3	signal transducer and activator of transcription 3
76441	0.32424	6.9872	8.5058e-08	3.3167e-06	Daam2	dishevelled associated activator of morphogenesis 2
19092	-0.89105	2.1327	8.5577e-08	3.3193e-06	Prkg2	"protein kinase, cGMP-dependent, type II"
14396	-0.95371	6.2269	8.568e-08	3.3193e-06	Gabra3	"gamma-aminobutyric acid (GABA) A receptor, subunit alpha 3"
73072	-0.34491	6.1857	8.5908e-08	3.3193e-06	Prr36	proline rich 36
110075	-0.76209	3.4147	8.5948e-08	3.3193e-06	Bmp3	bone morphogenetic protein 3
13640	-1.1523	3.3335	8.9546e-08	3.45e-06	Efna5	ephrin A5
107684	-0.40208	4.9989	9.0382e-08	3.4739e-06	Coro2a	"coronin, actin binding protein 2A"
320840	-0.44533	7.1575	9.5634e-08	3.6608e-06	Negr1	neuronal growth regulator 1
20970	-0.3162	8.1879	9.5698e-08	3.6608e-06	Sdc3	syndecan 3
23965	-0.4424	6.9959	9.613e-08	3.6686e-06	Tenm3	teneurin transmembrane protein 3
14389	-0.48205	4.576	9.8404e-08	3.7465e-06	Gab2	growth factor receptor bound protein 2-associated protein 2
67803	0.47593	6.1364	9.9198e-08	3.7679e-06	Limd2	LIM domain containing 2
55936	-0.37138	4.8854	1.021e-07	3.8689e-06	Ctps2	cytidine 5'-triphosphate synthase 2
11994	-0.58897	4.2015	1.0669e-07	4.0334e-06	Pcdh15	protocadherin 15
333639	-0.32331	5.5153	1.0923e-07	4.12e-06	Mamld1	mastermind-like domain containing 1
12349	0.37381	6.9004	1.095e-07	4.1204e-06	Car2	carbonic anhydrase 2
18111	-0.90929	8.8011	1.0995e-07	4.1279e-06	Nnat	neuronatin
243548	0.43549	8.1639	1.1308e-07	4.2197e-06	Prickle2	prickle planar cell polarity protein 2
241568	-0.38298	6.2718	1.1317e-07	4.2197e-06	Lrrc4c	leucine rich repeat containing 4C
15572	-0.41853	6.3061	1.1318e-07	4.2197e-06	Elavl4	ELAV like RNA binding protein 4
210801	-0.76814	4.8507	1.1374e-07	4.2306e-06	Unc5d	unc-5 netrin receptor D
20907	-0.44173	6.7307	1.143e-07	4.2417e-06	Stx1a	syntaxin 1A (brain)
56490	0.78515	7.7132	1.1864e-07	4.3926e-06	Zbtb20	zinc finger and BTB domain containing 20
331532	-0.29182	6.0969	1.2107e-07	4.4724e-06	Tceal5	transcription elongation factor A (SII)-like 5
20677	0.35848	5.215	1.2354e-07	4.5533e-06	Sox4	SRY (sex determining region Y)-box 4
94229	-0.34951	7.744	1.2422e-07	4.5678e-06	Slc4a10	"solute carrier family 4, sodium bicarbonate cotransporter-like, member 10"
228432	0.62662	6.3487	1.2573e-07	4.6127e-06	Ano3	anoctamin 3
18292	1.1779	2.0194	1.273e-07	4.645e-06	Sebox	SEBOX homeobox
217684	0.41038	6.5248	1.274e-07	4.645e-06	Susd6	sushi domain containing 6
270120	0.38828	5.884	1.2747e-07	4.645e-06	Fat3	FAT atypical cadherin 3
68312	0.66574	3.9304	1.2853e-07	4.673e-06	Gstm7	"glutathione S-transferase, mu 7"
14000	-0.24414	7.1581	1.3022e-07	4.724e-06	Drosha	"drosha, ribonuclease type III"
320158	-0.45681	5.8007	1.3497e-07	4.8851e-06	Zmat4	"zinc finger, matrin type 4"
19218	-1.0051	1.8147	1.3636e-07	4.9247e-06	Ptger3	prostaglandin E receptor 3 (subtype EP3)
68567	-0.57078	3.834	1.3674e-07	4.9271e-06	Cgref1	cell growth regulator with EF hand domain 1
18037	0.84959	1.802	1.3793e-07	4.9592e-06	Nfkbie	"nuclear factor of kappa light polypeptide gene enhancer in B cells inhibitor, epsilon"
16765	-0.49051	7.7678	1.3976e-07	5.0137e-06	Stmn1	stathmin 1
109349	0.77129	7.134	1.4065e-07	5.0346e-06	Fam163b	"family with sequence similarity 163, member B"
217371	0.41485	5.0568	1.4336e-07	5.1098e-06	Rab40b	"Rab40B, member RAS oncogene family"
72780	-0.81511	3.6305	1.4339e-07	5.1098e-06	Rspo3	R-spondin 3
50523	0.57393	5.7142	1.4733e-07	5.2386e-06	Lats2	large tumor suppressor 2
224829	-0.31687	5.5769	1.4784e-07	5.2454e-06	Trerf1	transcriptional regulating factor 1
70433	1.1732	2.1774	1.4993e-07	5.3077e-06	Draxin	dorsal inhibitory axon guidance protein
16826	-0.89092	5.5319	1.5096e-07	5.3324e-06	Ldb2	LIM domain binding 2
56722	0.58356	3.8832	1.5597e-07	5.4975e-06	Litaf	LPS-induced TN factor
71566	0.81758	4.8973	1.5719e-07	5.517e-06	Clmp	CXADR-like membrane protein
381738	-0.61504	4.3292	1.5721e-07	5.517e-06	Drc1	dynein regulatory complex subunit 1
432530	0.79319	9.8808	1.5808e-07	5.5355e-06	Adcy1	adenylate cyclase 1
104080	-1.1495	1.553	1.5916e-07	5.5612e-06	Nxph4	neurexophilin 4
26971	2.319	0.13541	1.6066e-07	5.6017e-06	Pla2g2f	"phospholipase A2, group IIF"
58208	0.472	7.3601	1.6163e-07	5.6234e-06	Bcl11b	B cell leukemia/lymphoma 11B
18101	-1.0736	1.2595	1.6319e-07	5.6606e-06	Nmbr	neuromedin B receptor
107239	0.68546	4.0058	1.634e-07	5.6606e-06	Carns1	carnosine synthase 1
20361	0.5148	6.935	1.6522e-07	5.7112e-06	Sema7a	"sema domain, immunoglobulin domain (Ig), and GPI membrane anchor, (semaphorin) 7A"
70417	0.40829	4.3934	1.7088e-07	5.8941e-06	Megf10	multiple EGF-like-domains 10
208266	0.32917	7.0546	1.7457e-07	6.0086e-06	Dot1l	"DOT1-like, histone H3 methyltransferase (S. cerevisiae)"
94280	-0.27017	6.9435	1.7634e-07	6.0566e-06	Sfxn3	sideroflexin 3
53420	-0.29045	7.0769	1.8383e-07	6.3005e-06	Syt5	synaptotagmin V
217837	0.34169	5.8874	1.8538e-07	6.3401e-06	Itpk1	"inositol 1,3,4-triphosphate 5/6 kinase"
72393	-0.30779	8.8122	1.8769e-07	6.4057e-06	Faim2	Fas apoptotic inhibitory molecule 2
223666	0.39079	7.4286	1.9198e-07	6.5382e-06	Arhgap39	Rho GTPase activating protein 39
22116	-1.2478	-0.40473	1.9275e-07	6.5508e-06	Tsks	testis-specific serine kinase substrate
384061	0.39894	6.3042	1.9385e-07	6.5695e-06	Fndc5	fibronectin type III domain containing 5
68671	0.2546	6.513	1.9412e-07	6.5695e-06	Pcyt2	"phosphate cytidylyltransferase 2, ethanolamine"
19303	0.37966	6.1279	1.9474e-07	6.5768e-06	Pxn	paxillin
71375	0.34008	5.5946	1.9562e-07	6.5926e-06	Foxn3	forkhead box N3
406220	-0.99538	3.2787	1.9795e-07	6.6571e-06	Krt77	keratin 77
13855	0.28257	7.2948	1.987e-07	6.6688e-06	Epn2	epsin 2
17929	-0.68124	2.1495	2.0045e-07	6.7134e-06	Myom1	myomesin 1
14314	-0.4755	5.8191	2.0117e-07	6.7235e-06	Fstl1	follistatin-like 1
67092	0.32982	6.0149	2.0171e-07	6.7278e-06	Gatm	glycine amidinotransferase (L-arginine:glycine amidinotransferase)
22353	-0.62545	4.6877	2.0332e-07	6.7673e-06	Vip	vasoactive intestinal polypeptide
78618	0.30758	6.9065	2.058e-07	6.836e-06	Acap2	"ArfGAP with coiled-coil, ankyrin repeat and PH domains 2"
241289	-0.39598	4.6303	2.086e-07	6.9145e-06	Ppp1r26	"protein phosphatase 1, regulatory subunit 26"
13839	0.49883	7.2491	2.1606e-07	7.1472e-06	Epha5	Eph receptor A5
13603	-1.0491	0.61378	2.1793e-07	7.1943e-06	Opn3	opsin 3
234797	-0.31942	7.9409	2.1869e-07	7.2047e-06	6430548M08Rik	RIKEN cDNA 6430548M08 gene
98303	-0.71388	3.1801	2.2472e-07	7.3882e-06	D630023F18Rik	RIKEN cDNA D630023F18 gene
229214	-1.0793	0.66873	2.2586e-07	7.4107e-06	Qrfpr	pyroglutamylated RFamide peptide receptor
215280	0.41702	4.1775	2.274e-07	7.4461e-06	Wipf1	"WAS/WASL interacting protein family, member 1"
99326	-0.76552	5.621	2.3368e-07	7.6363e-06	Garnl3	GTPase activating RANGAP domain-like 3
15444	0.77026	9.9927	2.3812e-07	7.7655e-06	Hpca	hippocalcin
56533	-0.4575	5.6821	2.3868e-07	7.7683e-06	Rgs17	regulator of G-protein signaling 17
21393	-1.4899	-0.064099	2.3969e-07	7.7855e-06	Tcap	titin-cap
218581	1.1371	0.23379	2.4095e-07	7.8106e-06	Depdc1b	DEP domain containing 1B
210293	0.67323	6.4968	2.4458e-07	7.9125e-06	Dock10	dedicator of cytokinesis 10
68955	-0.40949	6.2291	2.4691e-07	7.9717e-06	Srrm4	serine/arginine repetitive matrix 4
244579	-0.51324	3.3938	2.4858e-07	8.0095e-06	Tox3	TOX high mobility group box family member 3
72296	-0.27364	7.46	2.5166e-07	8.0928e-06	Rusc1	RUN and SH3 domain containing 1
81905	0.39386	7.2213	2.6075e-07	8.3682e-06	Cacng8	"calcium channel, voltage-dependent, gamma subunit 8"
242662	-0.62679	6.1824	2.6662e-07	8.5376e-06	Rims3	regulating synaptic membrane exocytosis 3
51797	0.26996	5.563	2.6708e-07	8.5376e-06	Ctps	cytidine 5'-triphosphate synthase
69574	-0.71037	2.6958	2.697e-07	8.6043e-06	Cmbl	carboxymethylenebutenolidase-like (Pseudomonas)
235505	1.9895	3.2464	2.8299e-07	9.0104e-06	Cd109	CD109 antigen
74486	-0.69496	4.3364	2.8481e-07	9.0507e-06	Osbpl10	oxysterol binding protein-like 10
13121	0.3455	6.4318	2.8562e-07	9.0584e-06	Cyp51	"cytochrome P450, family 51"
235293	0.30691	5.9167	2.8948e-07	9.1588e-06	Sc5d	sterol-C5-desaturase
68465	0.27067	5.7301	2.8992e-07	9.1588e-06	Adipor2	adiponectin receptor 2
330627	-0.77815	4.3183	2.9207e-07	9.2081e-06	Trim66	tripartite motif-containing 66
77629	0.52879	8.0278	2.9318e-07	9.2081e-06	Sphkap	"SPHK1 interactor, AKAP domain containing"
235130	-0.59123	3.2859	2.9319e-07	9.2081e-06	Adamts15	"a disintegrin-like and metallopeptidase (reprolysin type) with thrombospondin type 1 motif, 15"
20927	0.4775	5.5814	2.954e-07	9.2596e-06	Abcc8	"ATP-binding cassette, sub-family C (CFTR/MRP), member 8"
71929	0.50729	4.3574	2.9846e-07	9.3372e-06	Tmem123	transmembrane protein 123
213527	-1.4545	0.16368	3.0127e-07	9.4071e-06	Pth2r	parathyroid hormone 2 receptor
72324	-0.81742	4.1568	3.0723e-07	9.5746e-06	Plxdc1	plexin domain containing 1
399548	1.0924	4.3652	3.0946e-07	9.6253e-06	Scn4b	"sodium channel, type IV, beta"
230514	0.32731	4.6582	3.1007e-07	9.6258e-06	Leprot	leptin receptor overlapping transcript
110196	0.32899	5.6021	3.1188e-07	9.6636e-06	Fdps	farnesyl diphosphate synthetase
654795	-0.32198	5.2591	3.1529e-07	9.7503e-06	Sdr39u1	"short chain dehydrogenase/reductase family 39U, member 1"
208898	-0.89901	4.0525	3.2024e-07	9.8691e-06	Unc13c	unc-13 homolog C
170952	0.85182	1.7805	3.2035e-07	9.8691e-06	Prima1	proline rich membrane anchor 1
225631	0.67401	3.1689	3.2579e-07	1.0018e-05	Onecut2	"one cut domain, family member 2"
12927	0.36568	6.0853	3.2944e-07	1.0111e-05	Bcar1	breast cancer anti-estrogen resistance 1
170768	0.5114	5.1623	3.3388e-07	1.0227e-05	Pfkfb3	"6-phosphofructo-2-kinase/fructose-2,6-biphosphatase 3"
74205	0.29655	7.3476	3.363e-07	1.0282e-05	Acsl3	acyl-CoA synthetase long-chain family member 3
140904	-0.4431	8.3675	3.4627e-07	1.0552e-05	Caln1	calneuron 1
19415	-0.39141	6.8143	3.4643e-07	1.0552e-05	Rasal1	RAS protein activator like 1 (GAP1 like)
17684	-0.33402	5.1324	3.6379e-07	1.1054e-05	Cited2	"Cbp/p300-interacting transactivator, with Glu/Asp-rich carboxy-terminal domain, 2"
70097	0.24594	6.691	3.6431e-07	1.1054e-05	Sash1	SAM and SH3 domain containing 1
11472	-0.41631	6.644	3.704e-07	1.1218e-05	Actn2	actinin alpha 2
246316	-0.55259	5.9945	3.718e-07	1.124e-05	Lgi2	"leucine-rich repeat LGI family, member 2"
230648	0.27362	5.6717	3.7249e-07	1.124e-05	Efcab14	EF-hand calcium binding domain 14
245424	-1.0697	4.3533	3.763e-07	1.1333e-05	Gpr101	G protein-coupled receptor 101
320460	-1.3322	3.5236	3.9343e-07	1.1827e-05	Vwc2l	von Willebrand factor C domain-containing protein 2-like
226016	0.28197	5.3474	3.9697e-07	1.1911e-05	Abhd17b	abhydrolase domain containing 17B
224794	0.35562	4.4313	4.0102e-07	1.201e-05	Enpp4	ectonucleotide pyrophosphatase/phosphodiesterase 4
14807	-0.6409	6.3737	4.0525e-07	1.2115e-05	Grik3	"glutamate receptor, ionotropic, kainate 3"
67792	0.38229	6.7133	4.0737e-07	1.2155e-05	Rgs8	regulator of G-protein signaling 8
243300	-0.33414	6.5721	4.2922e-07	1.2774e-05	Nyap1	neuronal tyrosine-phosphorylated phosphoinositide 3-kinase adaptor 1
243362	0.48918	4.4961	4.3006e-07	1.2774e-05	Stard13	StAR-related lipid transfer (START) domain containing 13
320129	-0.44453	7.0163	4.3047e-07	1.2774e-05	Grk3	G protein-coupled receptor kinase 3
22417	-0.63802	4.418	4.3543e-07	1.2883e-05	Wnt4	"wingless-type MMTV integration site family, member 4"
11438	-0.71214	5.0609	4.3573e-07	1.2883e-05	Chrna4	"cholinergic receptor, nicotinic, alpha polypeptide 4"
68526	0.30936	6.2446	4.3664e-07	1.2886e-05	Gpr155	G protein-coupled receptor 155
16210	-0.38563	7.7167	4.5504e-07	1.3405e-05	Impact	"impact, RWD domain protein"
12716	-0.33772	7.8195	4.6426e-07	1.3651e-05	Ckmt1	"creatine kinase, mitochondrial 1, ubiquitous"
64297	0.28861	7.4035	4.7709e-07	1.3987e-05	Gprc5b	"G protein-coupled receptor, family C, group 5, member B"
207839	0.80563	3.3403	4.774e-07	1.3987e-05	Galnt6	polypeptide N-acetylgalactosaminyltransferase 6
574402	0.44713	7.4807	4.8445e-07	1.4167e-05	Gpr17	G protein-coupled receptor 17
28015	-0.33051	7.1876	4.8538e-07	1.4169e-05	Polr2m	polymerase (RNA) II (DNA directed) polypeptide M
14733	0.45262	7.1472	4.8984e-07	1.4253e-05	Gpc1	glypican 1
217698	1.0397	1.6664	4.9044e-07	1.4253e-05	Acot5	acyl-CoA thioesterase 5
54610	-0.38564	4.2441	4.9091e-07	1.4253e-05	Tbc1d8	"TBC1 domain family, member 8"
214459	-0.50308	5.9351	4.9471e-07	1.4338e-05	Fnbp1l	formin binding protein 1-like
56349	0.68189	4.9633	5.0052e-07	1.448e-05	Net1	neuroepithelial cell transforming gene 1
235281	0.526	8.1843	5.0159e-07	1.4485e-05	Scn3b	"sodium channel, voltage-gated, type III, beta"
18553	0.38394	4.4047	5.0355e-07	1.4516e-05	Pcsk6	proprotein convertase subtilisin/kexin type 6
54371	0.30857	7.4326	5.0482e-07	1.4527e-05	Chst2	carbohydrate sulfotransferase 2
66274	-0.32986	5.6565	5.0665e-07	1.4553e-05	Lyrm9	LYR motif containing 9
57754	-0.30478	8.1	5.2229e-07	1.4976e-05	Cend1	cell cycle exit and neuronal differentiation 1
216558	0.27	6.1913	5.2527e-07	1.5034e-05	Ugp2	UDP-glucose pyrophosphorylase 2
14802	-0.41086	6.3727	5.3203e-07	1.5201e-05	Gria4	"glutamate receptor, ionotropic, AMPA4 (alpha 4)"
22415	0.84787	1.3758	5.406e-07	1.5418e-05	Wnt3	"wingless-type MMTV integration site family, member 3"
14017	0.65609	4.0153	5.4376e-07	1.5481e-05	Evi2a	ecotropic viral integration site 2a
170625	0.31823	4.8354	5.5015e-07	1.5636e-05	Snx18	sorting nexin 18
76872	-0.65423	1.4883	5.5463e-07	1.5735e-05	Ccdc116	coiled-coil domain containing 116
13848	-0.34822	6.3546	5.5907e-07	1.5833e-05	Ephb6	Eph receptor B6
76560	-1.8632	-0.26102	5.6268e-07	1.5908e-05	Prss8	"protease, serine 8 (prostasin)"
330938	0.29701	6.6567	5.7372e-07	1.6191e-05	Dixdc1	DIX domain containing 1
11989	-1.0698	3.3133	5.782e-07	1.6266e-05	Slc7a3	"solute carrier family 7 (cationic amino acid transporter, y+ system), member 3"
74007	-0.6114	4.8959	5.7837e-07	1.6266e-05	Btbd11	BTB (POZ) domain containing 11
19711	-0.91267	4.9855	5.9032e-07	1.6573e-05	Resp18	regulated endocrine-specific protein 18
78248	-0.25663	5.9039	5.9799e-07	1.6759e-05	Armcx1	"armadillo repeat containing, X-linked 1"
211232	1.2928	4.0369	6.0836e-07	1.702e-05	Cpne9	copine family member IX
106707	-0.24548	5.2265	6.1174e-07	1.7085e-05	Rpusd1	RNA pseudouridylate synthase domain containing 1
243967	-1.4503	2.7729	6.373e-07	1.7768e-05	Ntn5	netrin 5
232232	-0.391	7.3206	6.4519e-07	1.793e-05	Hdac11	histone deacetylase 11
223726	-0.61488	7.752	6.4532e-07	1.793e-05	Mpped1	metallophosphoesterase domain containing 1
12395	-0.35397	4.8928	6.623e-07	1.837e-05	Runx1t1	RUNX1 translocation partner 1
93705	-3.3143	1.3929	6.6578e-07	1.8435e-05	Pcdhgb8	"protocadherin gamma subfamily B, 8"
18145	0.29407	6.1801	6.7177e-07	1.8569e-05	Npc1	NPC intracellular cholesterol transporter 1
67451	0.53309	5.0889	6.7357e-07	1.8587e-05	Pkp2	plakophilin 2
245643	-0.4748	6.3836	6.7682e-07	1.8645e-05	Frmpd3	FERM and PDZ domain containing 3
18016	0.27515	7.2151	6.8448e-07	1.8824e-05	Nf2	neurofibromin 2
20713	-0.47892	7.7389	6.9474e-07	1.9073e-05	Serpini1	"serine (or cysteine) peptidase inhibitor, clade I, member 1"
11515	0.33823	6.4774	6.9772e-07	1.9123e-05	Adcy9	adenylate cyclase 9
211323	-0.58896	2.9643	7.0423e-07	1.9268e-05	Nrg1	neuregulin 1
12374	1.0374	2.1737	7.3385e-07	2.0045e-05	Casr	calcium-sensing receptor
67963	0.36868	5.8067	7.4202e-07	2.0234e-05	Npc2	NPC intracellular cholesterol transporter 2
14183	0.36828	5.5082	7.5472e-07	2.0546e-05	Fgfr2	fibroblast growth factor receptor 2
228662	0.5776	7.8029	7.5913e-07	2.0621e-05	Btbd3	BTB (POZ) domain containing 3
56542	0.36427	5.6032	7.6005e-07	2.0621e-05	Cilk1	ciliogenesis associated kinase 1
12834	-0.82994	4.6685	7.6458e-07	2.0709e-05	Col6a2	"collagen, type VI, alpha 2"
209497	-0.41437	4.8106	7.7028e-07	2.0782e-05	Tmem164	transmembrane protein 164
20482	0.35609	5.9556	7.7043e-07	2.0782e-05	Skil	SKI-like
100637	-0.31255	5.1182	7.7113e-07	2.0782e-05	N4bp2l1	NEDD4 binding protein 2-like 1
110058	-0.60538	6.4246	7.7586e-07	2.0874e-05	Syt17	synaptotagmin XVII
22381	-0.29473	5.2041	7.8058e-07	2.0966e-05	Tceal9	transcription elongation factor A like 9
433485	0.52628	4.8035	7.9867e-07	2.1417e-05	Syndig1	synapse differentiation inducing 1
109323	-1.4543	0.59576	8.0294e-07	2.1496e-05	C1qtnf7	C1q and tumor necrosis factor related protein 7
11595	0.89269	2.9341	8.0504e-07	2.1516e-05	Acan	aggrecan
192650	0.56463	7.6403	8.0972e-07	2.1605e-05	Cabp7	calcium binding protein 7
66300	-0.38061	4.4564	8.2417e-07	2.1955e-05	Inafm1	InaF motif containing 1
18176	0.24869	5.8083	8.2928e-07	2.2055e-05	Nras	neuroblastoma ras oncogene
18231	-0.41761	5.1449	8.4225e-07	2.2363e-05	Nxph1	neurexophilin 1
103967	-0.32995	7.0839	8.6027e-07	2.2803e-05	Dnm3	dynamin 3
21916	0.44261	5.0205	8.6593e-07	2.2916e-05	Tmod1	tropomodulin 1
67252	0.41012	7.4005	8.7112e-07	2.3015e-05	Cap2	"CAP, adenylate cyclase-associated protein, 2 (yeast)"
223838	0.41543	4.2635	8.8891e-07	2.3447e-05	Adamts20	"a disintegrin-like and metallopeptidase (reprolysin type) with thrombospondin type 1 motif, 20"
330230	-0.62084	3.239	9.222e-07	2.4285e-05	Zfp853	zinc finger protein 853
22062	0.9803	2.6233	9.269e-07	2.4369e-05	Trp73	transformation related protein 73
29876	0.46771	6.8073	9.3393e-07	2.4515e-05	Clic4	chloride intracellular channel 4 (mitochondrial)
77626	-0.23692	6.0513	9.3566e-07	2.452e-05	Smpd4	sphingomyelin phosphodiesterase 4
226641	0.43784	6.5662	9.4022e-07	2.46e-05	Atf6	activating transcription factor 6
18643	0.37252	7.1486	9.425e-07	2.4619e-05	Pfn1	profilin 1
78925	0.55111	3.9478	9.6016e-07	2.504e-05	Srd5a1	steroid 5 alpha-reductase 1
76829	-0.57369	3.6669	9.6535e-07	2.5135e-05	Dok5	docking protein 5
21425	0.53281	3.4847	9.7413e-07	2.5321e-05	Tfeb	transcription factor EB
67839	-0.38033	5.671	9.7563e-07	2.5321e-05	Gpsm1	"G-protein signalling modulator 1 (AGS3-like, C. elegans)"
320910	0.31619	5.1081	9.8077e-07	2.5413e-05	Itgb8	integrin beta 8
14081	0.27202	5.8291	9.8811e-07	2.5535e-05	Acsl1	acyl-CoA synthetase long-chain family member 1
67623	0.24944	5.7813	9.8863e-07	2.5535e-05	Tm7sf3	transmembrane 7 superfamily member 3
29815	0.56444	3.419	9.9525e-07	2.5665e-05	Bcar3	breast cancer anti-estrogen resistance 3
230903	-0.36379	6.2042	1.0283e-06	2.6474e-05	Fbxo44	F-box protein 44
12971	-0.74884	7.3207	1.0333e-06	2.6562e-05	Crym	"crystallin, mu"
170833	-0.45288	3.8997	1.0378e-06	2.6635e-05	Hook2	hook microtubule tethering protein 2
12704	-0.64897	6.9432	1.0489e-06	2.6877e-05	Cit	citron
19401	0.48874	4.1731	1.0569e-06	2.7025e-05	Rara	"retinoic acid receptor, alpha"
20604	-0.52243	7.4205	1.058e-06	2.7025e-05	Sst	somatostatin
269610	-0.44532	8.4492	1.0598e-06	2.7028e-05	Chd5	chromodomain helicase DNA binding protein 5
104725	0.33297	4.0536	1.0673e-06	2.7175e-05	Sptssa	"serine palmitoyltransferase, small subunit A"
235415	-1.4293	2.6358	1.0692e-06	2.7181e-05	Cplx3	complexin 3
69540	1.8377	0.14755	1.0885e-06	2.763e-05	Klk10	kallikrein related-peptidase 10
217882	-0.31996	8.0653	1.0917e-06	2.7666e-05	Cep170b	centrosomal protein 170B
19645	0.38856	5.7698	1.1148e-06	2.8206e-05	Rb1	RB transcriptional corepressor 1
228359	-0.26221	6.1587	1.1739e-06	2.9628e-05	Arhgap1	Rho GTPase activating protein 1
381059	-0.86809	1.5058	1.1746e-06	2.9628e-05	Gm1604b	predicted gene 1604b
268936	-0.273	5.4692	1.1766e-06	2.9631e-05	Brpf3	"bromodomain and PHD finger containing, 3"
215303	-0.42235	4.9524	1.2209e-06	3.0699e-05	Camk1g	calcium/calmodulin-dependent protein kinase I gamma
110891	0.55044	8.6394	1.2234e-06	3.0714e-05	Slc8a2	"solute carrier family 8 (sodium/calcium exchanger), member 2"
11551	-0.74484	4.6362	1.2362e-06	3.0987e-05	Adra2a	"adrenergic receptor, alpha 2a"
211347	0.25562	6.0565	1.2465e-06	3.1198e-05	Pank3	pantothenate kinase 3
68846	-0.22336	6.5965	1.262e-06	3.1537e-05	Rnf208	ring finger protein 208
216874	0.49705	8.9342	1.2766e-06	3.1782e-05	Camta2	calmodulin binding transcription activator 2
244682	-0.68373	2.1549	1.2776e-06	3.1782e-05	Cntn5	contactin 5
240753	-0.34928	6.7986	1.2778e-06	3.1782e-05	Plekha6	"pleckstrin homology domain containing, family A member 6"
93961	0.40895	5.5422	1.3245e-06	3.2895e-05	B3galt5	"UDP-Gal:betaGlcNAc beta 1,3-galactosyltransferase, polypeptide 5"
78933	-0.60028	3.2826	1.3286e-06	3.2946e-05	Agbl4	ATP/GTP binding protein-like 4
258484	-1.2318	-0.044634	1.3314e-06	3.2965e-05	Olfr1410	olfactory receptor 1410
230257	0.4042	4.3614	1.3421e-06	3.3178e-05	Ptbp3	polypyrimidine tract binding protein 3
14205	-1.3399	2.4469	1.3586e-06	3.3535e-05	Vegfd	vascular endothelial growth factor D
23966	-0.53461	7.7299	1.3608e-06	3.3537e-05	Tenm4	teneurin transmembrane protein 4
19017	-0.34253	5.6908	1.4013e-06	3.4483e-05	Ppargc1a	"peroxisome proliferative activated receptor, gamma, coactivator 1 alpha"
217378	-0.26757	7.1524	1.43e-06	3.5136e-05	Dnajc27	DnaJ heat shock protein family (Hsp40) member C27
381580	1.3406	-0.90674	1.4345e-06	3.5194e-05	Ccdc27	coiled-coil domain containing 27
245827	-1.6252	0.1512	1.4437e-06	3.533e-05	Fat2	FAT atypical cadherin 2
98363	0.49555	4.0752	1.4445e-06	3.533e-05	Efhd1	EF hand domain containing 1
194388	0.26278	6.7391	1.4533e-06	3.5493e-05	Tet3	tet methylcytosine dioxygenase 3
226123	-0.23665	5.8272	1.4584e-06	3.5562e-05	Morn4	MORN repeat containing 4
241764	-0.46935	4.2296	1.4756e-06	3.5929e-05	L3mbtl1	L3MBTL1 histone methyl-lysine binding protein
396184	-0.53351	4.6331	1.4916e-06	3.6263e-05	Flrt1	fibronectin leucine rich transmembrane protein 1
18019	0.46065	4.2791	1.504e-06	3.6509e-05	Nfatc2	"nuclear factor of activated T cells, cytoplasmic, calcineurin dependent 2"
16539	0.41531	4.9001	1.5344e-06	3.7157e-05	Kcns2	"K+ voltage-gated channel, subfamily S, 2"
52468	0.23986	6.9879	1.5353e-06	3.7157e-05	Ctdsp2	"CTD (carboxy-terminal domain, RNA polymerase II, polypeptide A) small phosphatase 2"
12892	0.35692	5.6936	1.55e-06	3.7458e-05	Cpox	coproporphyrinogen oxidase
320609	0.97348	5.3463	1.557e-06	3.757e-05	Strip2	striatin interacting protein 2
56546	-1.023	1.6133	1.5764e-06	3.7981e-05	Sec1	secretory blood group 1
227485	0.78892	2.1266	1.6293e-06	3.9171e-05	Cdh19	"cadherin 19, type 2"
102614	-0.47399	2.9795	1.6327e-06	3.9171e-05	Rpp25	ribonuclease P/MRP 25 subunit
14783	-0.61336	5.2913	1.633e-06	3.9171e-05	Grb10	growth factor receptor bound protein 10
54651	-0.45211	4.1508	1.6778e-06	4.0184e-05	Usp27x	"ubiquitin specific peptidase 27, X chromosome"
11829	0.41464	7.2172	1.7353e-06	4.1501e-05	Aqp4	aquaporin 4
16450	-0.28322	5.6797	1.7468e-06	4.1714e-05	Jag2	jagged 2
13179	-1.4023	6.0944	1.757e-06	4.1895e-05	Dcn	decorin
620246	-0.96237	1.1763	1.7652e-06	4.2029e-05	Gpr52	G protein-coupled receptor 52
104718	-0.27415	7.4541	1.7941e-06	4.2653e-05	Ttc7b	tetratricopeptide repeat domain 7B
11480	-0.43588	5.9933	1.8193e-06	4.3187e-05	Acvr2a	activin receptor IIA
626359	1.1763	-0.80881	1.8219e-06	4.3187e-05	Wdr93	WD repeat domain 93
15483	0.60498	4.2403	1.8259e-06	4.322e-05	Hsd11b1	hydroxysteroid 11-beta dehydrogenase 1
59093	-0.27387	5.5539	1.8342e-06	4.3352e-05	Pcbp3	poly(rC) binding protein 3
116904	0.8004	0.60404	1.8819e-06	4.4414e-05	Alpk3	alpha-kinase 3
16190	-0.74827	2.2679	1.8899e-06	4.4537e-05	Il4ra	"interleukin 4 receptor, alpha"
16601	0.33621	7.7529	1.8932e-06	4.4551e-05	Klf9	Kruppel-like factor 9
14201	0.78439	1.592	1.9107e-06	4.4898e-05	Fhl3	four and a half LIM domains 3
239405	-0.89095	4.1058	1.9185e-06	4.5015e-05	Rspo2	R-spondin 2
83395	-1.2436	1.2501	1.9225e-06	4.5044e-05	Sp6	trans-acting transcription factor 6
258439	-1.1986	0.7256	1.9502e-06	4.5627e-05	Olfr1309	olfactory receptor 1309
12534	1.126	-0.42104	1.988e-06	4.6442e-05	Cdk1	cyclin-dependent kinase 1
103406	-0.25443	6.4818	1.9913e-06	4.6453e-05	Zfr2	zinc finger RNA binding protein 2
30938	0.43109	3.7658	1.9946e-06	4.6463e-05	Fgd3	"FYVE, RhoGEF and PH domain containing 3"
14823	-0.94562	3.2153	2.0015e-06	4.6555e-05	Grm8	"glutamate receptor, metabotropic 8"
20681	0.33201	5.8553	2.0373e-06	4.7304e-05	Sox8	SRY (sex determining region Y)-box 8
20974	-0.29209	7.3012	2.0395e-06	4.7304e-05	Syngr3	synaptogyrin 3
12426	-0.9165	4.0466	2.0542e-06	4.7576e-05	Cckbr	cholecystokinin B receptor
19274	-0.32205	5.2651	2.104e-06	4.8661e-05	Ptprm	"protein tyrosine phosphatase, receptor type, M"
269424	-0.30499	4.8778	2.1329e-06	4.9238e-05	Jade1	jade family PHD finger 1
52033	1.1774	-0.47907	2.1351e-06	4.9238e-05	Pbk	PDZ binding kinase
233752	0.73311	2.0222	2.1534e-06	4.959e-05	Insc	INSC spindle orientation adaptor protein
67708	-0.28654	5.3644	2.1869e-06	5.0289e-05	Pcnx4	pecanex homolog 4
67935	-1.0668	0.31642	2.2137e-06	5.0832e-05	Ces5a	carboxylesterase 5A
11878	-0.42789	4.5974	2.3504e-06	5.3895e-05	Arx	aristaless related homeobox
225642	-1.0484	4.2545	2.3577e-06	5.3972e-05	Grp	gastrin releasing peptide
15114	-0.8057	7.7009	2.3604e-06	5.3972e-05	Hap1	huntingtin-associated protein 1
216892	0.25564	6.3682	2.3695e-06	5.4102e-05	Spns2	spinster homolog 2
18088	0.57228	3.1179	2.4032e-06	5.4794e-05	Nkx2-2	NK2 homeobox 2
224090	-0.47084	5.6717	2.4222e-06	5.5151e-05	Tmem44	transmembrane protein 44
71960	0.31521	5.3886	2.435e-06	5.5364e-05	Myh14	"myosin, heavy polypeptide 14"
241732	-0.3279	4.8703	2.4632e-06	5.5926e-05	Tspyl3	TSPY-like 3
232811	0.36255	4.533	2.5085e-06	5.6875e-05	Kmt5c	lysine methyltransferase 5C
72585	-0.34546	6.8354	2.5344e-06	5.7382e-05	Lypd1	Ly6/Plaur domain containing 1
216974	-0.74721	1.8387	2.5572e-06	5.7816e-05	Proca1	protein interacting with cyclin A1
99296	-0.76661	6.1319	2.5849e-06	5.836e-05	Hrh3	histamine receptor H3
105005	0.38348	6.3916	2.5902e-06	5.8398e-05	Lratd1	LRAT domain containing 1
329502	-0.54665	4.9484	2.6353e-06	5.9334e-05	Pla2g4e	"phospholipase A2, group IVE"
22658	-0.32781	5.0554	2.6852e-06	6.0373e-05	Pcgf2	polycomb group ring finger 2
30928	0.49884	8.96	2.702e-06	6.0665e-05	Zbtb18	zinc finger and BTB domain containing 18
68813	0.72887	3.2834	2.7301e-06	6.1211e-05	Dock5	dedicator of cytokinesis 5
12266	1.0837	0.38515	2.7555e-06	6.1674e-05	C3	complement component 3
544963	0.54516	6.8292	2.7584e-06	6.1674e-05	Iqgap2	IQ motif containing GTPase activating protein 2
18585	-0.51835	4.481	2.7639e-06	6.1712e-05	Pde9a	phosphodiesterase 9A
237761	0.3215	6.7368	2.7859e-06	6.2106e-05	Sowaha	sosondowah ankyrin repeat domain family member A
14166	-0.51445	5.746	2.7892e-06	6.2106e-05	Fgf11	fibroblast growth factor 11
19144	1.4026	-1.1278	2.7936e-06	6.2118e-05	Klk6	kallikrein related-peptidase 6
333329	0.9584	1.1641	2.8256e-06	6.2742e-05	Cngb1	cyclic nucleotide gated channel beta 1
16522	0.49852	5.6718	2.8367e-06	6.2901e-05	Kcnj6	"potassium inwardly-rectifying channel, subfamily J, member 6"
338372	-0.41486	5.2841	2.8463e-06	6.3019e-05	Map3k9	mitogen-activated protein kinase kinase kinase 9
56699	0.32424	5.3107	2.8498e-06	6.3019e-05	Cdc42ep4	CDC42 effector protein (Rho GTPase binding) 4
214058	-0.48974	5.1373	2.8705e-06	6.3391e-05	Megf11	multiple EGF-like-domains 11
93684	0.25132	6.8481	2.9429e-06	6.4817e-05	Selenof	selenoprotein F
54188	-0.31762	4.733	2.9431e-06	6.4817e-05	Cpsf4	cleavage and polyadenylation specific factor 4
225341	0.48487	3.8639	2.963e-06	6.5096e-05	Lims2	LIM and senescent cell antigen like domains 2
232187	-0.25462	5.3612	2.9638e-06	6.5096e-05	Smyd5	SET and MYND domain containing 5
80903	1.0703	-0.15658	2.9693e-06	6.5127e-05	Fgf16	fibroblast growth factor 16
80385	-0.22116	5.938	2.9951e-06	6.5577e-05	Tusc2	"tumor suppressor 2, mitochondrial calcium regulator"
18783	0.75463	2.0051	2.998e-06	6.5577e-05	Pla2g4a	"phospholipase A2, group IVA (cytosolic, calcium-dependent)"
278240	-0.51925	2.2629	3.0209e-06	6.5989e-05	Spin2c	"spindlin family, member 2C"
12672	-0.57692	3.8311	3.0977e-06	6.7577e-05	Chrm4	"cholinergic receptor, muscarinic 4"
67338	0.49905	4.0886	3.14e-06	6.8401e-05	Rffl	ring finger and FYVE like domain containing protein
73836	0.29487	4.6815	3.144e-06	6.8401e-05	Slc35b2	"solute carrier family 35, member B2"
619665	-2.0842	-1.5164	3.1556e-06	6.8562e-05	Klf14	Kruppel-like factor 14
73713	-0.76606	2.5766	3.1652e-06	6.8678e-05	Rbm20	RNA binding motif protein 20
77015	0.4188	4.8666	3.1919e-06	6.9163e-05	Mpped2	metallophosphoesterase domain containing 2
56364	-0.23853	7.4669	3.2088e-06	6.9436e-05	Zmym3	"zinc finger, MYM-type 3"
75801	0.99273	1.9241	3.2227e-06	6.9643e-05	4930447C04Rik	RIKEN cDNA 4930447C04 gene
114249	0.63823	5.2645	3.2291e-06	6.969e-05	Npnt	nephronectin
20190	0.51524	5.4067	3.2451e-06	6.9942e-05	Ryr1	"ryanodine receptor 1, skeletal muscle"
224613	-0.30943	7.6463	3.298e-06	7.0904e-05	Flywch1	FLYWCH-type zinc finger 1
17155	0.45018	6.3845	3.2986e-06	7.0904e-05	Man1a	"mannosidase 1, alpha"
27219	0.78041	1.9272	3.3218e-06	7.1308e-05	Sgk2	serum/glucocorticoid regulated kinase 2
52163	-0.37582	5.4617	3.347e-06	7.1754e-05	Camk1	calcium/calmodulin-dependent protein kinase I
72123	0.45048	5.0171	3.3525e-06	7.1776e-05	Ccdc71l	coiled-coil domain containing 71 like
60367	-0.84111	1.2168	3.3594e-06	7.183e-05	Il1rapl2	interleukin 1 receptor accessory protein-like 2
73707	-0.77631	1.9565	3.3858e-06	7.2299e-05	Gucy2g	guanylate cyclase 2g
320078	0.74882	5.471	3.4407e-06	7.3372e-05	Olfml2b	olfactomedin-like 2B
29813	-0.30045	5.9944	3.4511e-06	7.3498e-05	Zfp385a	zinc finger protein 385A
208213	-0.66489	2.6719	3.4686e-06	7.3721e-05	Tmem132c	transmembrane protein 132C
73845	-0.42552	3.8369	3.4707e-06	7.3721e-05	Ankrd42	ankyrin repeat domain 42
15077	0.4875	3.1817	3.4817e-06	7.3855e-05	H3c14	H3 clustered histone 14
30945	0.31422	5.6468	3.4862e-06	7.3855e-05	Rnf19a	ring finger protein 19A
243937	0.37387	5.0762	3.5161e-06	7.4391e-05	Zfp536	zinc finger protein 536
57339	0.62332	5.217	3.5237e-06	7.4455e-05	Jph1	junctophilin 1
226049	-0.97667	0.67847	3.5707e-06	7.5348e-05	Dmrt2	doublesex and mab-3 related transcription factor 2
319278	-0.24654	6.4568	3.7185e-06	7.8259e-05	Shfl	shiftless antiviral inhibitor of ribosomal frameshifting
17116	-1.4964	-0.044351	3.7217e-06	7.8259e-05	Mab21l1	mab-21-like 1
330914	-0.36971	7.7244	3.7231e-06	7.8259e-05	Arhgap32	Rho GTPase activating protein 32
20405	0.27154	5.5871	3.7592e-06	7.8915e-05	Sh3gl1	SH3-domain GRB2-like 1
209131	0.27128	6.0558	3.7954e-06	7.9554e-05	Snx30	sorting nexin family member 30
73804	0.92757	-0.42651	3.7995e-06	7.9554e-05	Kif2c	kinesin family member 2C
18027	0.35589	6.1342	3.809e-06	7.9648e-05	Nfia	nuclear factor I/A
240332	-0.39638	6.7069	3.8181e-06	7.9736e-05	Slc6a7	"solute carrier family 6 (neurotransmitter transporter, L-proline), member 7"
623121	-1.2096	0.84783	3.8348e-06	7.9981e-05	Ifi213	interferon activated gene 213
20701	-1.862	-0.64527	3.8436e-06	8.004e-05	Serpina1b	"serine (or cysteine) preptidase inhibitor, clade A, member 1B"
67437	0.21146	6.8669	3.8475e-06	8.004e-05	Ssr3	"signal sequence receptor, gamma"
229722	-0.24936	5.5451	3.9041e-06	8.1111e-05	5330417C22Rik	RIKEN cDNA 5330417C22 gene
226971	-0.28111	7.5862	3.9104e-06	8.1138e-05	Plekhb2	"pleckstrin homology domain containing, family B (evectins) member 2"
244421	-0.37649	5.0059	3.9267e-06	8.1372e-05	Lonrf1	LON peptidase N-terminal domain and ring finger 1
12833	-1.1589	5.8369	3.9884e-06	8.2544e-05	Col6a1	"collagen, type VI, alpha 1"
72179	-0.36045	5.3783	4.0382e-06	8.3468e-05	Fbxl2	F-box and leucine-rich repeat protein 2
69315	-0.74851	3.1861	4.0477e-06	8.3557e-05	1700001L19Rik	RIKEN cDNA 1700001L19 gene
66890	0.25733	6.5049	4.0713e-06	8.3938e-05	Lman2	"lectin, mannose-binding 2"
665622	1.5887	-0.74572	4.137e-06	8.5182e-05	Hist1h2br	histone cluster 1 H2br
72668	0.45675	4.0168	4.1587e-06	8.5522e-05	Skida1	SKI/DACH domain containing 1
68801	0.20532	6.4674	4.2095e-06	8.6443e-05	Elovl5	"ELOVL family member 5, elongation of long chain fatty acids (yeast)"
55984	0.36043	6.956	4.2142e-06	8.6443e-05	Camkk1	"calcium/calmodulin-dependent protein kinase kinase 1, alpha"
74206	0.49676	7.9233	4.2436e-06	8.6858e-05	Sipa1l3	signal-induced proliferation-associated 1 like 3
241688	-0.39194	7.6056	4.2453e-06	8.6858e-05	Dzank1	double zinc ribbon and ankyrin repeat domains 1
16426	-0.41718	4.9628	4.29e-06	8.7662e-05	Itih3	"inter-alpha trypsin inhibitor, heavy chain 3"
106878	0.58569	3.1307	4.3278e-06	8.8324e-05	Smim3	small integral membrane protein 3
74020	0.69483	6.6159	4.4047e-06	8.9779e-05	Cpne4	copine IV
66104	-0.2798	5.6114	4.4533e-06	9.0656e-05	Tceal6	transcription elongation factor A (SII)-like 6
104111	-0.30721	6.1672	4.4593e-06	9.0663e-05	Adcy3	adenylate cyclase 3
75761	-1.8403	-1.8619	4.4701e-06	9.0768e-05	Apol7a	apolipoprotein L 7a
54713	-0.60081	5.6616	4.4764e-06	9.0783e-05	Fezf2	Fez family zinc finger 2
93834	0.33502	4.7639	4.5071e-06	9.1289e-05	Peli2	pellino 2
83397	-0.73118	4.3817	4.5199e-06	9.1434e-05	Akap12	A kinase (PRKA) anchor protein (gravin) 12
109900	-0.39567	3.739	4.5379e-06	9.1683e-05	Asl	argininosuccinate lyase
74117	0.32578	7.7596	4.5969e-06	9.2743e-05	Actr3	ARP3 actin-related protein 3
18162	-0.53432	4.8477	4.6018e-06	9.2743e-05	Npr3	natriuretic peptide receptor 3
14181	-1.6851	0.84987	4.6561e-06	9.3719e-05	Fgfbp1	fibroblast growth factor binding protein 1
233919	-0.38128	7.8604	4.6643e-06	9.3765e-05	Gpr26	G protein-coupled receptor 26
78889	-0.23109	6.4033	4.6699e-06	9.3765e-05	Wsb1	WD repeat and SOCS box-containing 1
104418	0.59085	8.8947	4.7117e-06	9.4485e-05	Dgkz	diacylglycerol kinase zeta
170758	-0.39358	4.0675	4.7289e-06	9.4713e-05	Rac3	Rac family small GTPase 3
268345	-0.29375	6.8325	4.7441e-06	9.49e-05	Kcnc2	"potassium voltage gated channel, Shaw-related subfamily, member 2"
18704	0.30978	4.5278	4.7696e-06	9.5292e-05	Pik3c2a	phosphatidylinositol-4-phosphate 3-kinase catalytic subunit type 2 alpha
77219	0.27176	5.2673	4.788e-06	9.5542e-05	Ptgr2	prostaglandin reductase 2
108829	0.27298	5.8858	4.8113e-06	9.5778e-05	Jmjd1c	jumonji domain containing 1C
100044633	1.43	-1.0244	4.8118e-06	9.5778e-05	LOC100044633	trafficking protein particle complex 2 pseudogene
19664	0.27978	4.7894	4.8565e-06	9.6551e-05	Rbpj	recombination signal binding protein for immunoglobulin kappa J region
114615	-0.26454	5.1701	4.9238e-06	9.7767e-05	Elac1	elaC ribonuclease Z 1
69364	2.663	-2.1375	4.9408e-06	9.7984e-05	1700012P22Rik	RIKEN cDNA 1700012P22 gene
68024	0.48517	4.2707	4.9624e-06	9.8291e-05	H2bc4	H2B clustered histone 4
233071	-0.28908	7.6898	5.0009e-06	9.8934e-05	Arhgap33	Rho GTPase activating protein 33
381290	-1.0103	7.4346	5.0606e-06	9.9871e-05	Atp2b4	"ATPase, Ca++ transporting, plasma membrane 4"
16956	0.5767	7.1171	5.0607e-06	9.9871e-05	Lpl	lipoprotein lipase
67216	0.23601	5.6813	5.0756e-06	0.00010004	Mboat2	membrane bound O-acyltransferase domain containing 2
22422	-0.45953	5.5681	5.0955e-06	0.00010027	Wnt7b	"wingless-type MMTV integration site family, member 7B"
18488	-0.62726	4.4149	5.0995e-06	0.00010027	Cntn3	contactin 3
226098	0.48891	5.267	5.1369e-06	0.00010088	Hectd2	HECT domain E3 ubiquitin protein ligase 2
24136	0.41893	7.8374	5.1725e-06	0.00010146	Zeb2	zinc finger E-box binding homeobox 2
19762	-0.38136	5.82	5.2286e-06	0.00010243	Rit2	Ras-like without CAAX 2
67800	0.35766	5.9859	5.2901e-06	0.00010351	Dgat2	diacylglycerol O-acyltransferase 2
338523	0.38586	5.6951	5.3118e-06	0.00010381	Kdm7a	lysine (K)-specific demethylase 7A
11658	-0.38761	6.9115	5.3433e-06	0.0001043	Alcam	activated leukocyte cell adhesion molecule
216011	0.36809	4.7158	5.3521e-06	0.00010435	Lrrc20	leucine rich repeat containing 20
330192	0.40052	4.7427	5.3961e-06	0.00010508	Vps37b	vacuolar protein sorting 37B
216725	-0.59761	4.2814	5.4705e-06	0.00010627	Adamts2	"a disintegrin-like and metallopeptidase (reprolysin type) with thrombospondin type 1 motif, 2"
382867	0.43591	4.0484	5.4705e-06	0.00010627	Zfp488	zinc finger protein 488
243219	0.29125	7.1984	5.4778e-06	0.00010628	2900026A02Rik	RIKEN cDNA 2900026A02 gene
15165	-0.35325	6.6556	5.4865e-06	0.00010632	Hcn1	hyperpolarization activated cyclic nucleotide gated potassium channel 1
18573	-0.47641	7.618	5.5151e-06	0.00010675	Pde1a	"phosphodiesterase 1A, calmodulin-dependent"
320563	0.56245	7.2528	5.5557e-06	0.00010741	Islr2	immunoglobulin superfamily containing leucine-rich repeat 2
11554	-0.48434	4.2072	5.577e-06	0.00010764	Adrb1	"adrenergic receptor, beta 1"
80752	-0.30745	5.2384	5.581e-06	0.00010764	Fam20c	"family with sequence similarity 20, member C"
84653	-0.72611	0.92339	5.5989e-06	0.00010786	Hes7	hes family bHLH transcription factor 7
20112	-0.34479	5.6382	5.664e-06	0.00010898	Rps6ka2	"ribosomal protein S6 kinase, polypeptide 2"
108000	0.7294	0.99026	5.7294e-06	0.00011011	Cenpf	centromere protein F
170721	-1.269	1.3101	5.7412e-06	0.0001102	Papln	"papilin, proteoglycan-like sulfated glycoprotein"
242037	0.79304	1.3039	5.8223e-06	0.00011163	Ankub1	ankrin repeat and ubiquitin domain containing 1
54200	-0.41469	3.4146	5.8318e-06	0.00011168	Sult2b1	"sulfotransferase family, cytosolic, 2B, member 1"
110521	-0.51074	5.799	5.8746e-06	0.00011236	Hivep1	human immunodeficiency virus type I enhancer binding protein 1
65098	0.2639	5.1863	5.9128e-06	0.00011296	Zfand6	"zinc finger, AN1-type domain 6"
97130	-0.48306	4.3504	5.9304e-06	0.00011316	C77080	expressed sequence C77080
208439	0.24615	6.0651	6.0066e-06	0.00011448	Klhl29	kelch-like 29
242443	-0.6428	6.0809	6.0196e-06	0.00011459	Grin3a	"glutamate receptor ionotropic, NMDA3A"
71532	-0.24077	5.9272	6.0361e-06	0.00011474	Fam217b	"family with sequence similarity 217, member B"
100504112	-1.1461	-0.69079	6.0416e-06	0.00011474	Ccer2	coiled-coil glutamate-rich protein 2
21337	-1.0809	-0.64913	6.1727e-06	0.00011709	Tacr2	tachykinin receptor 2
269593	0.30189	6.9586	6.2119e-06	0.0001177	Luzp1	leucine zipper protein 1
16512	-0.34969	6.6183	6.2406e-06	0.0001181	Kcnh3	"potassium voltage-gated channel, subfamily H (eag-related), member 3"
12609	0.757	3.4828	6.2643e-06	0.00011841	Cebpd	"CCAAT/enhancer binding protein (C/EBP), delta"
74648	0.26267	5.4832	6.285e-06	0.00011867	S100pbp	S100P binding protein
213948	-0.7513	1.8567	6.3047e-06	0.0001189	Atg9b	autophagy related 9B
20358	0.42393	5.9832	6.3248e-06	0.00011914	Sema6a	"sema domain, transmembrane domain (TM), and cytoplasmic domain, (semaphorin) 6A"
109212	1.1017	-1.0783	6.3401e-06	0.00011929	Pimreg	PICALM interacting mitotic regulator
213945	-0.99981	-0.01034	6.3506e-06	0.00011935	Col28a1	"collagen, type XXVIII, alpha 1"
81906	-0.35311	4.0106	6.5348e-06	0.00012263	Cyp4x1	"cytochrome P450, family 4, subfamily x, polypeptide 1"
114601	-0.37907	4.2505	6.5406e-06	0.00012263	Ehbp1l1	EH domain binding protein 1-like 1
105732	-0.59311	2.111	6.5532e-06	0.00012267	Fam83h	"family with sequence similarity 83, member H"
269608	0.3592	7.3093	6.5577e-06	0.00012267	Plekhg5	"pleckstrin homology domain containing, family G (with RhoGef domain) member 5"
14104	0.25216	8.629	6.5974e-06	0.00012318	Fasn	fatty acid synthase
211586	0.32356	5.3204	6.6004e-06	0.00012318	Tfdp2	transcription factor Dp 2
14348	-0.42007	5.7072	6.6359e-06	0.0001237	Fut9	fucosyltransferase 9
85030	0.66556	4.3156	6.7472e-06	0.00012563	Tnfrsf25	"tumor necrosis factor receptor superfamily, member 25"
381157	-0.47873	3.5724	6.7549e-06	0.00012563	Greb1l	growth regulation by estrogen in breast cancer-like
436090	0.421	3.7796	6.764e-06	0.00012565	Gpr62	G protein-coupled receptor 62
240726	0.71325	1.9003	6.8304e-06	0.00012674	Slco5a1	"solute carrier organic anion transporter family, member 5A1"
216881	0.32693	6.7074	6.9717e-06	0.00012921	Wscd1	WSC domain containing 1
226090	0.34282	6.3748	7.0287e-06	0.00013012	Ermp1	endoplasmic reticulum metallopeptidase 1
320528	0.30769	6.4001	7.0549e-06	0.00013046	Vps13c	vacuolar protein sorting 13C
70337	1.7122	2.0011	7.242e-06	0.00013376	Iyd	iodotyrosine deiodinase
100504116	-0.29411	4.5897	7.2992e-06	0.00013461	Brd3os	"bromodomain containing 3, opposite strand"
52829	0.47599	4.2057	7.3044e-06	0.00013461	Lurap1l	leucine rich adaptor protein 1-like
214685	0.32113	4.3134	7.3212e-06	0.00013476	Chadl	chondroadherin-like
16396	0.22652	5.9902	7.3349e-06	0.00013486	Itch	"itchy, E3 ubiquitin protein ligase"
22761	0.57375	5.5083	7.3501e-06	0.00013499	Zfpm1	"zinc finger protein, multitype 1"
12291	-0.48018	7.0637	7.5638e-06	0.00013875	Cacna1g	"calcium channel, voltage-dependent, T type, alpha 1G subunit"
12585	0.72876	2.8269	7.6021e-06	0.0001393	Cdr2	cerebellar degeneration-related 2
13605	0.90811	-0.056724	7.6224e-06	0.00013951	Ect2	ect2 oncogene
228543	-0.63786	2.8442	7.7354e-06	0.00014142	Rhov	ras homolog family member V
74186	1.0278	3.732	7.7733e-06	0.00014195	Ccdc3	coiled-coil domain containing 3
54392	1.142	-1.0368	7.7872e-06	0.00014204	Ncapg	"non-SMC condensin I complex, subunit G"
270893	-0.52654	3.7819	7.8318e-06	0.0001427	Tmem132e	transmembrane protein 132E
14701	0.2193	6.4106	7.9447e-06	0.00014459	Gng12	"guanine nucleotide binding protein (G protein), gamma 12"
68612	1.055	-0.28083	8.1657e-06	0.00014845	Ube2c	ubiquitin-conjugating enzyme E2C
21924	-0.74837	0.58324	8.198e-06	0.00014887	Tnnc1	"troponin C, cardiac/slow skeletal"
54141	-0.4878	3.0009	8.2435e-06	0.00014952	Spag5	sperm associated antigen 5
246710	-0.30276	6.3708	8.2933e-06	0.00015019	Rhobtb2	Rho-related BTB domain containing 2
12331	0.28641	8.1609	8.3071e-06	0.00015019	Cap1	"CAP, adenylate cyclase-associated protein 1 (yeast)"
240396	0.25786	5.497	8.3084e-06	0.00015019	Mex3c	mex3 RNA binding family member C
236792	0.21333	5.5358	8.397e-06	0.00015162	Mmgt1	membrane magnesium transporter 1
71149	0.8741	0.46482	8.4627e-06	0.00015264	Tex52	testis expressed 52
14679	0.26397	5.1421	8.522e-06	0.00015354	Gnai3	"guanine nucleotide binding protein (G protein), alpha inhibiting 3"
11838	0.54376	6.6085	8.5813e-06	0.00015428	Arc	activity regulated cytoskeletal-associated protein
19245	-0.30737	5.677	8.5821e-06	0.00015428	Ptp4a3	protein tyrosine phosphatase 4a3
105439	0.3623	5.708	8.5973e-06	0.00015438	Slain1	"SLAIN motif family, member 1"
57912	0.21017	6.0425	8.6789e-06	0.00015567	Cdc42se1	CDC42 small effector 1
20515	-0.38927	6.8098	8.7486e-06	0.00015675	Slc20a1	"solute carrier family 20, member 1"
97487	-0.43223	7.1433	8.7682e-06	0.00015692	Cmtm4	CKLF-like MARVEL transmembrane domain containing 4
241159	0.3712	4.2671	8.856e-06	0.00015832	Neu4	sialidase 4
320916	0.28052	6.3983	8.8726e-06	0.00015844	Wscd2	WSC domain containing 2
258111	-2.0739	1.0324	8.9237e-06	0.00015918	Olfr1129	olfactory receptor 1129
73884	-0.62812	4.6906	9.2376e-06	0.00016459	Zdbf2	"zinc finger, DBF-type containing 2"
237979	-0.44197	5.6071	9.2871e-06	0.00016529	Sdk2	sidekick cell adhesion molecule 2
109674	0.26204	6.144	9.4399e-06	0.00016783	Ampd2	adenosine monophosphate deaminase 2
18107	0.31127	7.5354	9.4742e-06	0.00016825	Nmt1	N-myristoyltransferase 1
232493	1.3985	-1.6816	9.4877e-06	0.00016831	Gys2	glycogen synthase 2
54378	0.96068	0.97813	9.5356e-06	0.00016897	Cacng6	"calcium channel, voltage-dependent, gamma subunit 6"
83964	0.31655	5.2733	9.56e-06	0.00016922	Jam3	junction adhesion molecule 3
66733	0.58016	3.3908	9.6896e-06	0.00017132	Kcng4	"potassium voltage-gated channel, subfamily G, member 4"
20408	0.36675	5.551	9.7344e-06	0.00017193	Sh3gl3	SH3-domain GRB2-like 3
83669	-0.56467	7.5322	9.7643e-06	0.00017227	Wdr6	WD repeat domain 6
69983	1.3706	-0.99218	9.7901e-06	0.00017254	Sis	sucrase isomaltase (alpha-glucosidase)
104252	0.45498	3.7738	9.8272e-06	0.00017288	Cdc42ep2	CDC42 effector protein (Rho GTPase binding) 2
81006	0.68213	3.5497	9.8311e-06	0.00017288	Gpr63	G protein-coupled receptor 63
12452	0.28983	5.4321	9.917e-06	0.00017411	Ccng2	cyclin G2
110326	-0.56684	2.2393	9.9282e-06	0.00017411	Tas1r1	"taste receptor, type 1, member 1"
18557	-0.44445	5.3794	9.9333e-06	0.00017411	Cdk18	cyclin-dependent kinase 18
78806	0.85407	1.44	1.0008e-05	0.00017523	Stpg1	sperm tail PG rich repeat containing 1
19716	-0.4466	4.2389	1.0093e-05	0.00017653	Bex1	brain expressed X-linked 1
231863	0.23342	6.6037	1.0113e-05	0.00017669	Fbxl18	F-box and leucine-rich repeat protein 18
18514	-0.23318	7.0857	1.0185e-05	0.00017755	Pbx1	pre B cell leukemia homeobox 1
58226	0.34424	7.636	1.0185e-05	0.00017755	Cacna1h	"calcium channel, voltage-dependent, T type, alpha 1H subunit"
546134	-0.48044	3.5454	1.0202e-05	0.00017767	Gramd2	GRAM domain containing 2
20135	0.74698	0.80939	1.0248e-05	0.00017827	Rrm2	ribonucleotide reductase M2
104086	0.68818	1.8472	1.0292e-05	0.00017884	Cyp27a1	"cytochrome P450, family 27, subfamily a, polypeptide 1"
18739	-0.28718	7.6793	1.0399e-05	0.0001805	Pitpnm1	"phosphatidylinositol transfer protein, membrane-associated 1"
19016	-0.91472	0.50192	1.0425e-05	0.00018076	Pparg	peroxisome proliferator activated receptor gamma
67972	0.51642	9.5417	1.0465e-05	0.00018126	Atp2b1	"ATPase, Ca++ transporting, plasma membrane 1"
11565	0.45841	3.5308	1.0499e-05	0.00018151	Adssl1	adenylosuccinate synthetase like 1
64177	-0.76068	2.6692	1.0502e-05	0.00018151	Trpv6	"transient receptor potential cation channel, subfamily V, member 6"
11502	0.22713	6.0348	1.055e-05	0.00018214	Adam9	a disintegrin and metallopeptidase domain 9 (meltrin gamma)
68010	0.60307	2.1811	1.0751e-05	0.00018536	Bambi	BMP and activin membrane-bound inhibitor
108124	0.29123	7.5684	1.0759e-05	0.00018536	Napa	N-ethylmaleimide sensitive fusion protein attachment protein alpha
20700	-2.0281	-2.1433	1.0776e-05	0.00018545	Serpina1a	"serine (or cysteine) peptidase inhibitor, clade A, member 1A"
11864	-0.43101	8.4288	1.0947e-05	0.0001882	Arnt2	aryl hydrocarbon receptor nuclear translocator 2
66447	-0.34077	5.2262	1.1196e-05	0.00019228	Mgst3	microsomal glutathione S-transferase 3
214189	1.31	-0.68389	1.1297e-05	0.0001938	Scgn	"secretagogin, EF-hand calcium binding protein"
72661	-0.23941	5.448	1.1384e-05	0.0001949	Serp2	stress-associated endoplasmic reticulum protein family member 2
225392	-0.31508	6.5705	1.1385e-05	0.0001949	Rell2	RELT-like 2
76376	0.38131	8.6989	1.1436e-05	0.00019556	Slc24a2	"solute carrier family 24 (sodium/potassium/calcium exchanger), member 2"
209966	0.40047	7.5879	1.1495e-05	0.00019636	Pgbd5	piggyBac transposable element derived 5
328801	-0.29939	5.0093	1.1758e-05	0.00020065	Zfp414	zinc finger protein 414
21934	-0.52463	2.1189	1.1787e-05	0.00020093	Tnfrsf11a	"tumor necrosis factor receptor superfamily, member 11a, NFKB activator"
328778	-0.51433	5.3351	1.2011e-05	0.00020453	Rab26	"RAB26, member RAS oncogene family"
272589	0.24667	6.2114	1.2043e-05	0.00020468	Tbcel	tubulin folding cofactor E-like
55983	-0.49729	4.2995	1.2045e-05	0.00020468	Pdzrn3	PDZ domain containing RING finger 3
244654	-0.29454	8.2877	1.2062e-05	0.00020474	Mtss2	MTSS I-BAR domain containing 2
70762	0.20479	7.0464	1.2077e-05	0.0002048	Dclk2	doublecortin-like kinase 2
21930	0.78545	0.87711	1.2225e-05	0.00020693	Tnfaip6	tumor necrosis factor alpha induced protein 6
76123	0.35176	3.9182	1.2229e-05	0.00020693	Gpsm2	"G-protein signalling modulator 2 (AGS3-like, C. elegans)"
58994	0.26679	7.0098	1.2306e-05	0.00020801	Smpd3	"sphingomyelin phosphodiesterase 3, neutral"
67525	-0.45109	4.7915	1.2356e-05	0.00020864	Trim62	tripartite motif-containing 62
215160	-0.24526	6.218	1.2384e-05	0.00020889	Rhbdd2	rhomboid domain containing 2
13195	0.58134	2.7992	1.254e-05	0.0002113	Ddc	dopa decarboxylase
76131	2.009	-2.5077	1.2718e-05	0.00021408	Depdc1a	DEP domain containing 1a
268510	-0.32125	6.0927	1.2733e-05	0.00021412	Mgat5b	"mannoside acetylglucosaminyltransferase 5, isoenzyme B"
232333	-0.34207	8.9325	1.278e-05	0.00021467	Slc6a1	"solute carrier family 6 (neurotransmitter transporter, GABA), member 1"
75415	0.49628	6.1694	1.2862e-05	0.00021584	Arhgap12	Rho GTPase activating protein 12
193796	0.25512	6.6492	1.2921e-05	0.00021659	Kdm4b	lysine (K)-specific demethylase 4B
244144	-0.48177	4.5262	1.3009e-05	0.00021785	Usp35	ubiquitin specific peptidase 35
68481	0.31788	5.1203	1.3073e-05	0.00021869	Mpzl1	myelin protein zero-like 1
83762	-1.0878	3.5817	1.3158e-05	0.00021988	Otof	otoferlin
69993	0.50047	4.9921	1.3352e-05	0.00022289	Chn2	chimerin 2
74464	0.3183	4.766	1.3388e-05	0.00022313	Zswim5	zinc finger SWIM-type containing 5
11769	-0.25722	7.0075	1.3394e-05	0.00022313	Ap1s1	"adaptor protein complex AP-1, sigma 1"
14199	-0.30034	6.5128	1.3513e-05	0.00022471	Fhl1	four and a half LIM domains 1
66995	-0.25753	7.9507	1.3516e-05	0.00022471	Zcchc18	"zinc finger, CCHC domain containing 18"
19157	0.24322	6.5491	1.3575e-05	0.00022546	Cyth1	cytohesin 1
71946	0.24497	6.4871	1.3648e-05	0.00022644	Endod1	endonuclease domain containing 1
73102	0.24718	6.7248	1.4163e-05	0.00023473	Slc22a23	"solute carrier family 22, member 23"
21338	-1.458	2.6817	1.4191e-05	0.00023496	Tacr3	tachykinin receptor 3
76422	0.75636	0.43083	1.4472e-05	0.00023929	Mroh3	maestro heat-like repeat family member 3
52808	-0.24467	6.8184	1.4489e-05	0.00023929	Tspyl2	TSPY-like 2
22045	-1.1545	2.7954	1.4497e-05	0.00023929	Trhr	thyrotropin releasing hormone receptor
208884	0.32192	6.2925	1.4521e-05	0.00023945	Zdhhc9	"zinc finger, DHHC domain containing 9"
26559	0.57198	5.623	1.4551e-05	0.00023969	Hunk	hormonally upregulated Neu-associated kinase
19027	0.29091	5.1601	1.4654e-05	0.00024113	Sypl	synaptophysin-like protein
212285	0.33953	6.0162	1.4721e-05	0.000242	Arap2	"ArfGAP with RhoGAP domain, ankyrin repeat and PH domain 2"
70218	0.98642	-0.74319	1.4844e-05	0.00024376	Kif18b	kinesin family member 18B
21834	-0.37521	5.3114	1.4951e-05	0.00024528	Thrb	thyroid hormone receptor beta
54673	0.20555	6.5511	1.5003e-05	0.00024589	Sh3glb1	SH3-domain GRB2-like B1 (endophilin)
19268	-0.3273	7.0399	1.5078e-05	0.00024686	Ptprf	"protein tyrosine phosphatase, receptor type, F"
73469	0.24827	5.3184	1.5212e-05	0.00024879	Rnf38	ring finger protein 38
320982	-0.30417	5.7004	1.5274e-05	0.00024956	Arl4c	ADP-ribosylation factor-like 4C
75292	0.31066	4.2652	1.5299e-05	0.00024972	Prkd3	protein kinase D3
213208	1.1367	0.91707	1.537e-05	0.00025062	Il20rb	interleukin 20 receptor beta
76183	-0.42891	4.8527	1.5409e-05	0.000251	Celf6	"CUGBP, Elav-like family member 6"
101565	0.2838	5.989	1.5522e-05	0.0002526	Ccp110	centriolar coiled coil protein 110
12931	0.89786	4.0376	1.5732e-05	0.00025551	Crlf1	cytokine receptor-like factor 1
13383	-0.2734	6.7416	1.5733e-05	0.00025551	Dlg1	discs large MAGUK scaffold protein 1
67286	-0.26159	5.3961	1.577e-05	0.00025586	Ift22	intraflagellar transport 22
12323	0.46814	10.372	1.5813e-05	0.0002563	Camk2b	"calcium/calmodulin-dependent protein kinase II, beta"
108911	0.26466	6.6425	1.5998e-05	0.00025903	Rcc2	regulator of chromosome condensation 2
114229	-0.55005	2.6923	1.6128e-05	0.00026044	Kiss1r	KISS1 receptor
76709	0.38374	7.7576	1.6133e-05	0.00026044	Arpc2	"actin related protein 2/3 complex, subunit 2"
54712	-0.50408	5.976	1.6134e-05	0.00026044	Plxnc1	plexin C1
77627	-0.64361	2.9035	1.6187e-05	0.00026105	Efcab6	EF-hand calcium binding domain 6
70882	1.1791	0.93475	1.628e-05	0.00026228	Armc3	armadillo repeat containing 3
279028	-0.93136	0.50531	1.6374e-05	0.00026353	Adamts13	"a disintegrin-like and metallopeptidase (reprolysin type) with thrombospondin type 1 motif, 13"
207792	0.50802	3.2726	1.6404e-05	0.00026376	BC034090	cDNA sequence BC034090
56306	0.51478	1.9741	1.6515e-05	0.00026527	Sinhcaf	SIN3-HDAC complex associated factor
26432	0.48051	3.4209	1.6536e-05	0.00026535	Plod2	"procollagen lysine, 2-oxoglutarate 5-dioxygenase 2"
225010	-0.23131	5.5356	1.6566e-05	0.00026556	Lclat1	lysocardiolipin acyltransferase 1
11852	0.23853	8.1344	1.6663e-05	0.00026685	Rhob	ras homolog family member B
15185	-0.22697	6.0403	1.676e-05	0.00026814	Hdac6	histone deacetylase 6
20527	-0.30686	7.4109	1.6805e-05	0.00026859	Slc2a3	"solute carrier family 2 (facilitated glucose transporter), member 3"
11514	-0.54015	4.7864	1.6954e-05	0.00027071	Adcy8	adenylate cyclase 8
71833	-0.23515	8.0963	1.7048e-05	0.00027195	Dcaf7	DDB1 and CUL4 associated factor 7
94219	0.25232	5.3635	1.7122e-05	0.00027285	Cnnm2	cyclin M2
66949	0.53464	3.2265	1.7169e-05	0.00027334	Trim59	tripartite motif-containing 59
16678	-0.58053	2.4772	1.7204e-05	0.00027362	Krt1	keratin 1
12841	0.83462	5.2323	1.7369e-05	0.00027597	Col9a3	"collagen, type IX, alpha 3"
381489	-1.041	4.8343	1.746e-05	0.00027714	Rxfp1	relaxin/insulin-like family peptide receptor 1
109658	0.19975	5.8492	1.7634e-05	0.00027953	Txlna	taxilin alpha
104383	0.4649	3.9837	1.7649e-05	0.00027953	Rcor2	REST corepressor 2
237397	-0.58893	4.2263	1.7662e-05	0.00027953	C2cd4c	C2 calcium-dependent domain containing 4C
19055	0.48228	10.33	1.7725e-05	0.00028026	Ppp3ca	"protein phosphatase 3, catalytic subunit, alpha isoform"
56527	-0.2469	7.4197	1.7744e-05	0.00028027	Mast1	microtubule associated serine/threonine kinase 1
11352	0.27582	6.6093	1.781e-05	0.00028081	Abl2	"v-abl Abelson murine leukemia viral oncogene 2 (arg, Abelson-related gene)"
109246	-0.45584	6.2408	1.7813e-05	0.00028081	Tspan9	tetraspanin 9
50915	0.42487	4.9673	1.7891e-05	0.00028177	Grb14	growth factor receptor bound protein 14
75646	-0.60542	3.6677	1.8029e-05	0.00028367	Rai14	retinoic acid induced 14
70466	0.8484	0.17225	1.8176e-05	0.0002857	Ckap2l	cytoskeleton associated protein 2-like
18750	0.47516	8.0325	1.8223e-05	0.00028608	Prkca	"protein kinase C, alpha"
241770	-0.40669	6.3621	1.8236e-05	0.00028608	Rims4	regulating synaptic membrane exocytosis 4
231238	-0.40089	6.2262	1.8293e-05	0.0002867	Sel1l3	sel-1 suppressor of lin-12-like 3 (C. elegans)
72978	-0.37384	5.8143	1.8501e-05	0.00028968	Cnih3	cornichon family AMPA receptor auxiliary protein 3
19229	0.45354	9.5471	1.8707e-05	0.00029263	Ptk2b	PTK2 protein tyrosine kinase 2 beta
320237	-0.33576	4.6002	1.8791e-05	0.00029365	Smim10l2a	small integral membrane protein 10 like 2A
242384	-0.36815	4.1835	1.9082e-05	0.00029792	Lingo2	leucine rich repeat and Ig domain containing 2
327987	0.23741	5.9817	1.9129e-05	0.00029836	Med13	mediator complex subunit 13
58188	-0.4645	5.3159	1.9154e-05	0.00029846	Vstm2b	V-set and transmembrane domain containing 2B
68480	0.51891	3.1719	1.9372e-05	0.0003012	Card19	"caspase recruitment domain family, member 19"
20666	0.45259	4.9787	1.9374e-05	0.0003012	Sox11	SRY (sex determining region Y)-box 11
56315	-0.95497	-0.27019	1.9386e-05	0.0003012	Rhcg	Rhesus blood group-associated C glycoprotein
72898	0.28824	6.5322	1.9497e-05	0.00030263	Asphd2	aspartate beta-hydroxylase domain containing 2
22418	-0.38952	4.318	1.962e-05	0.00030424	Wnt5a	"wingless-type MMTV integration site family, member 5A"
14704	-0.26687	7.7156	1.9712e-05	0.00030539	Gng3	"guanine nucleotide binding protein (G protein), gamma 3"
50795	0.88038	0.27573	1.9832e-05	0.00030695	Sh3bgr	SH3-binding domain glutamic acid-rich protein
11722	-0.37609	4.1651	2.0026e-05	0.00030966	Amy1	"amylase 1, salivary"
99237	-0.18885	6.5069	2.0123e-05	0.00031061	Tm9sf4	transmembrane 9 superfamily protein member 4
244431	-0.89193	-0.096223	2.0126e-05	0.00031061	Sgcz	sarcoglycan zeta
170719	-0.32072	8.0924	2.019e-05	0.00031129	Oxr1	oxidation resistance 1
20181	-0.40971	5.2606	2.036e-05	0.00031362	Rxra	retinoid X receptor alpha
101533	0.87782	-0.39231	2.0399e-05	0.00031379	Klk9	kallikrein related-peptidase 9
28240	-0.34954	5.358	2.041e-05	0.00031379	Trpm2	"transient receptor potential cation channel, subfamily M, member 2"
80890	0.30463	8.3404	2.0466e-05	0.00031435	Trim2	tripartite motif-containing 2
381413	-0.34795	4.3164	2.0778e-05	0.00031884	Gpr176	G protein-coupled receptor 176
232341	0.25494	7.673	2.0967e-05	0.00032119	Wnk1	WNK lysine deficient protein kinase 1
13842	-0.75134	2.7799	2.0971e-05	0.00032119	Epha8	Eph receptor A8
16508	0.35963	6.921	2.1058e-05	0.00032222	Kcnd2	"potassium voltage-gated channel, Shal-related family, member 2"
66264	0.33799	4.1307	2.1448e-05	0.00032787	Ccdc28b	coiled coil domain containing 28B
268697	0.91662	-0.023879	2.1488e-05	0.00032804	Ccnb1	cyclin B1
140781	-0.71541	3.1805	2.1522e-05	0.00032804	Myh7	"myosin, heavy polypeptide 7, cardiac muscle, beta"
320705	-0.22047	6.3636	2.1534e-05	0.00032804	Bend6	BEN domain containing 6
23892	1.0428	2.8966	2.154e-05	0.00032804	Grem1	"gremlin 1, DAN family BMP antagonist"
24055	0.51779	2.5622	2.1761e-05	0.00033109	Sh3bp2	SH3-domain binding protein 2
74123	-0.26198	5.921	2.2205e-05	0.00033743	Foxp4	forkhead box P4
192216	0.19942	6.6206	2.2219e-05	0.00033743	Tmem47	transmembrane protein 47
233781	-0.33047	6.5498	2.2279e-05	0.00033802	Xylt1	xylosyltransferase 1
11983	-0.22248	6.522	2.2453e-05	0.00034033	Atpif1	ATPase inhibitory factor 1
14811	0.3897	8.0664	2.2552e-05	0.00034151	Grin2a	"glutamate receptor, ionotropic, NMDA2A (epsilon 1)"
240816	-0.7514	1.7191	2.2647e-05	0.00034264	Rgsl1	regulator of G-protein signaling like 1
102278	-0.89097	8.4378	2.2831e-05	0.0003451	Cpne7	copine VII
319317	-0.43166	9.5171	2.2972e-05	0.00034687	Snhg11	small nucleolar RNA host gene 11
71835	-0.22632	6.2864	2.2991e-05	0.00034687	Lancl2	LanC (bacterial lantibiotic synthetase component C)-like 2
229320	-0.6935	1.0264	2.3303e-05	0.00035124	Clrn1	clarin 1
19047	0.22823	7.4687	2.3373e-05	0.00035196	Ppp1cc	protein phosphatase 1 catalytic subunit gamma
14387	-0.37336	8.5484	2.3582e-05	0.00035478	Gaa	"glucosidase, alpha, acid"
380928	0.35925	7.0513	2.3817e-05	0.00035798	Lmo7	LIM domain only 7
212998	-1.3499	-1.2091	2.4102e-05	0.00036174	BC016579	"cDNA sequence, BC016579"
50884	0.37702	9.1807	2.4147e-05	0.00036174	Nckap1	NCK-associated protein 1
14709	1.0292	0.42167	2.4148e-05	0.00036174	Gng8	"guanine nucleotide binding protein (G protein), gamma 8"
20430	0.23935	7.0092	2.4156e-05	0.00036174	Cyfip1	cytoplasmic FMR1 interacting protein 1
13123	0.46957	4.0207	2.4179e-05	0.00036175	Cyp7b1	"cytochrome P450, family 7, subfamily b, polypeptide 1"
17974	0.30508	5.3963	2.469e-05	0.00036904	Nck2	non-catalytic region of tyrosine kinase adaptor protein 2
215476	0.26236	6.5325	2.4792e-05	0.00037024	Prr14l	proline rich 14-like
107586	-1.1497	0.5968	2.5253e-05	0.00037677	Ovol2	ovo like zinc finger 2
16554	0.23708	5.6213	2.5345e-05	0.0003776	Kif13b	kinesin family member 13B
14705	-0.22656	6.2294	2.5356e-05	0.0003776	Bscl2	Berardinelli-Seip congenital lipodystrophy 2 (seipin)
15563	-0.37758	4.1303	2.5672e-05	0.00038169	Htr5a	5-hydroxytryptamine (serotonin) receptor 5A
19281	-0.37015	6.9668	2.5678e-05	0.00038169	Ptprt	"protein tyrosine phosphatase, receptor type, T"
101055983	0.77498	0.93635	2.5746e-05	0.00038202	Gm14569	predicted gene 14569
23917	-0.24899	5.7691	2.5747e-05	0.00038202	Impdh1	inosine monophosphate dehydrogenase 1
27387	-0.29932	4.4732	2.5798e-05	0.00038242	Sh2d3c	SH2 domain containing 3C
52906	-0.28743	7.853	2.5832e-05	0.00038257	Ahi1	Abelson helper integration site 1
94178	-0.19351	6.072	2.6117e-05	0.00038644	Mcoln1	mucolipin 1
67149	0.39251	4.3011	2.6299e-05	0.00038877	Nkain1	Na+/K+ transporting ATPase interacting 1
12236	1.1376	-0.44457	2.642e-05	0.00039021	Bub1b	"BUB1B, mitotic checkpoint serine/threonine kinase"
21812	0.3537	4.8407	2.668e-05	0.00039369	Tgfbr1	"transforming growth factor, beta receptor I"
192156	0.36096	4.3434	2.6845e-05	0.00039576	Mvd	mevalonate (diphospho) decarboxylase
56047	-1.1423	-0.14344	2.6874e-05	0.00039583	Msln	mesothelin
117591	0.82358	1.4826	2.6951e-05	0.0003966	Slc2a9	"solute carrier family 2 (facilitated glucose transporter), member 9"
239650	-0.41155	4.13	2.7009e-05	0.00039709	Ccdc184	coiled-coil domain containing 184
207212	0.37979	8.2756	2.7205e-05	0.00039961	Arhgef17	Rho guanine nucleotide exchange factor (GEF) 17
27279	0.55882	1.6567	2.7309e-05	0.00040078	Tnfrsf12a	"tumor necrosis factor receptor superfamily, member 12a"
70571	-0.66665	3.8453	2.7419e-05	0.00040202	Tcerg1l	transcription elongation regulator 1-like
14360	0.2547	7.5431	2.755e-05	0.00040357	Fyn	Fyn proto-oncogene
268291	-0.39371	3.7796	2.7688e-05	0.00040523	Rnf217	ring finger protein 217
215085	-0.46868	6.0095	2.7758e-05	0.00040588	Slc35f1	"solute carrier family 35, member F1"
52020	1.0294	0.17214	2.7837e-05	0.00040668	Umodl1	uromodulin-like 1
116873	0.38376	6.7878	2.7867e-05	0.00040674	Stim2	stromal interaction molecule 2
14284	-0.56196	6.3417	2.8041e-05	0.00040891	Fosl2	fos-like antigen 2
76137	0.309	4.835	2.8098e-05	0.00040937	Mcur1	mitochondrial calcium uniporter regulator 1
72135	0.3526	6.073	2.8208e-05	0.00041061	Pygo1	pygopus 1
237107	-0.25469	7.9871	2.8485e-05	0.00041427	Gnl3l	guanine nucleotide binding protein-like 3 (nucleolar)-like
13803	0.37494	9.7666	2.8558e-05	0.00041495	Enc1	ectodermal-neural cortex 1
11606	-0.58657	5.0056	2.889e-05	0.0004194	Agt	"angiotensinogen (serpin peptidase inhibitor, clade A, member 8)"
11350	0.20514	6.3748	2.9239e-05	0.00042409	Abl1	"c-abl oncogene 1, non-receptor tyrosine kinase"
74754	0.30684	6.9103	2.9282e-05	0.00042432	Dhcr24	24-dehydrocholesterol reductase
104079	-1.0717	5.0196	2.9408e-05	0.00042577	Nxph3	neurexophilin 3
244810	-0.92406	3.5591	2.9559e-05	0.00042757	AW551984	expressed sequence AW551984
107448	-0.26214	7.4573	2.9606e-05	0.00042786	Unc5a	unc-5 netrin receptor A
56222	-1.0008	1.0649	2.9632e-05	0.00042786	Cited4	"Cbp/p300-interacting transactivator, with Glu/Asp-rich carboxy-terminal domain, 4"
233765	-0.55927	5.2896	2.9687e-05	0.00042828	Plekha7	"pleckstrin homology domain containing, family A member 7"
107585	-1.9554	2.7388	2.9815e-05	0.00042974	Dio3	"deiodinase, iodothyronine type III"
56173	0.97682	0.69124	2.9943e-05	0.0004312	Cldn14	claudin 14
216976	-0.6108	2.2342	3.0181e-05	0.00043423	Rskr	ribosomal protein S6 kinase related
228911	-1.1464	6.1728	3.0232e-05	0.00043423	Tshz2	teashirt zinc finger family member 2
330998	-0.91256	1.5329	3.0234e-05	0.00043423	Ankrd34c	ankyrin repeat domain 34C
218215	-0.39233	4.1712	3.0423e-05	0.00043655	Rnf144b	ring finger protein 144B
100503355	-1.0911	0.18106	3.0606e-05	0.00043878	Zfp648	zinc finger protein 648
19309	-0.45008	4.6598	3.0716e-05	0.00043998	Pygm	muscle glycogen phosphorylase
110304	-0.81043	1.3958	3.1267e-05	0.00044746	Glra3	"glycine receptor, alpha 3 subunit"
244281	-0.35924	5.7239	3.1673e-05	0.00045287	Myo16	myosin XVI
435376	-1.4973	1.0744	3.1743e-05	0.00045347	Atp6ap1l	"ATPase, H+ transporting, lysosomal accessory protein 1-like"
21808	0.55075	6.1688	3.1831e-05	0.00045433	Tgfb2	"transforming growth factor, beta 2"
57748	0.22548	5.8857	3.2131e-05	0.00045794	Jmy	junction-mediating and regulatory protein
16854	0.85051	0.41459	3.2166e-05	0.00045794	Lgals3	"lectin, galactose binding, soluble 3"
26558	0.71787	5.4117	3.2169e-05	0.00045794	Homer3	homer scaffolding protein 3
237926	-0.46072	3.9605	3.2277e-05	0.00045908	Rsad1	radical S-adenosyl methionine domain containing 1
23849	-0.31902	5.1591	3.2319e-05	0.00045926	Klf6	Kruppel-like factor 6
20249	0.30756	7.6354	3.2777e-05	0.00046537	Scd1	stearoyl-Coenzyme A desaturase 1
26386	-0.4906	2.4323	3.2952e-05	0.00046744	Hsf4	heat shock transcription factor 4
76747	-2.3727	-2.6582	3.3342e-05	0.00047255	Dapl1	death associated protein-like 1
244911	1.0031	-0.37486	3.3388e-05	0.00047279	C2cd4a	C2 calcium-dependent domain containing 4A
21683	-1.2214	1.4556	3.3671e-05	0.00047638	Tecta	tectorin alpha
319520	0.48129	4.1923	3.3736e-05	0.00047688	Dusp4	dual specificity phosphatase 4
18551	-0.61288	2.0582	3.3819e-05	0.00047764	Pcsk4	proprotein convertase subtilisin/kexin type 4
52187	0.31745	6.159	3.4002e-05	0.0004794	Rragd	Ras-related GTP binding D
51791	0.52173	6.199	3.4003e-05	0.0004794	Rgs14	regulator of G-protein signaling 14
268752	0.22203	5.0175	3.4064e-05	0.00047984	Wdfy2	WD repeat and FYVE domain containing 2
242642	0.90441	1.1003	3.42e-05	0.00048134	Hpdl	4-hydroxyphenylpyruvate dioxygenase-like
12511	-1.1947	-0.44895	3.4348e-05	0.000483	Cd6	CD6 antigen
105522	0.23846	5.9035	3.4509e-05	0.00048484	Ankrd28	ankyrin repeat domain 28
78829	0.23871	6.3895	3.4918e-05	0.00049016	Tsc22d4	"TSC22 domain family, member 4"
217258	-0.81137	2.7961	3.5358e-05	0.0004959	Abca8a	"ATP-binding cassette, sub-family A (ABC1), member 8a"
84035	0.30357	4.5823	3.5453e-05	0.00049681	Kremen1	kringle containing transmembrane protein 1
240660	0.51225	1.9541	3.5502e-05	0.00049707	Slc35g1	"solute carrier family 35, member G1"
50913	0.40894	5.4314	3.5696e-05	0.00049935	Olig2	oligodendrocyte transcription factor 2
223701	0.25263	6.6675	3.5804e-05	0.00050016	Mrtfa	myocardin related transcription factor A
17304	-0.35445	7.3571	3.5816e-05	0.00050016	Mfge8	milk fat globule-EGF factor 8 protein
381126	0.28249	5.5333	3.5857e-05	0.00050029	Garem1	GRB2 associated regulator of MAPK1 subtype 1
229011	-0.35802	4.0447	3.5892e-05	0.00050034	Samd10	sterile alpha motif domain containing 10
320865	-0.71495	3.092	3.6264e-05	0.0005051	Cdh18	cadherin 18
65254	-0.23822	6.4256	3.6349e-05	0.00050584	Dpysl5	dihydropyrimidinase-like 5
69551	-0.26893	6.633	3.6513e-05	0.00050769	2310022B05Rik	RIKEN cDNA 2310022B05 gene
140579	0.27932	7.5754	3.6864e-05	0.00051213	Elmo2	engulfment and cell motility 2
108897	0.48441	2.637	3.7589e-05	0.00052175	Aif1l	allograft inflammatory factor 1-like
17536	-0.77204	5.3895	3.8047e-05	0.00052766	Meis2	Meis homeobox 2
330671	-0.20105	6.5968	3.8244e-05	0.00052993	B4galnt4	"beta-1,4-N-acetyl-galactosaminyl transferase 4"
226518	-0.20032	7.3265	3.8364e-05	0.00053115	Nmnat2	nicotinamide nucleotide adenylyltransferase 2
69863	-0.2958	5.3741	3.8681e-05	0.00053484	Ttc39b	tetratricopeptide repeat domain 39B
56191	-0.26271	7.842	3.8697e-05	0.00053484	Tro	trophinin
100503659	-0.23671	8.5116	3.8843e-05	0.00053627	Cbarp	"calcium channel, voltage-dependent, beta subunit associated regulatory protein"
18526	-0.27205	6.9146	3.8867e-05	0.00053627	Pcdh10	protocadherin 10
14734	-1.0467	2.8404	3.9032e-05	0.00053808	Gpc3	glypican 3
240518	-0.26381	4.7638	3.9614e-05	0.00054563	Peli3	pellino 3
319909	0.51633	3.5419	3.9888e-05	0.00054894	Ism1	"isthmin 1, angiogenesis inhibitor"
18519	0.33725	4.3297	4.0334e-05	0.0005544	Kat2b	K(lysine) acetyltransferase 2B
11922	0.48319	7.5277	4.0353e-05	0.0005544	Neurod6	neurogenic differentiation 6
19247	0.18998	7.505	4.0392e-05	0.00055447	Ptpn11	"protein tyrosine phosphatase, non-receptor type 11"
96875	-1.2245	0.71643	4.0471e-05	0.00055507	Prg4	"proteoglycan 4 (megakaryocyte stimulating factor, articular superficial zone protein)"
17221	-0.29435	4.9871	4.0572e-05	0.00055598	Cd46	"CD46 antigen, complement regulatory protein"
404634	-0.33715	4.1958	4.0936e-05	0.00056035	Macroh2a2	macroH2A.2 histone
19132	-1.2134	1.5472	4.096e-05	0.00056035	Prph	peripherin
76457	0.42344	3.6525	4.1027e-05	0.0005608	Ccdc134	coiled-coil domain containing 134
20360	0.34136	5.2943	4.1379e-05	0.00056512	Sema6c	"sema domain, transmembrane domain (TM), and cytoplasmic domain, (semaphorin) 6C"
319924	-0.2955	8.1593	4.1438e-05	0.00056545	Apba1	"amyloid beta (A4) precursor protein binding, family A, member 1"
15561	-0.57249	2.6028	4.1683e-05	0.00056831	Htr3a	5-hydroxytryptamine (serotonin) receptor 3A
56087	0.82251	2.4372	4.1873e-05	0.00057043	Dnah10	"dynein, axonemal, heavy chain 10"
50720	0.26768	6.0467	4.2162e-05	0.00057349	Sacs	sacsin
66930	-0.60188	2.0935	4.2169e-05	0.00057349	Fank1	fibronectin type 3 and ankyrin repeat domains 1
433940	0.49545	3.3192	4.2478e-05	0.00057721	Fam222a	"family with sequence similarity 222, member A"
17901	-0.93959	1.7023	4.2606e-05	0.00057847	Myl1	"myosin, light polypeptide 1"
17183	0.34718	4.5164	4.2895e-05	0.00058189	Matn4	matrilin 4
11308	0.28002	7.2182	4.3007e-05	0.00058293	Abi1	abl-interactor 1
68337	-0.27476	6.0468	4.3092e-05	0.00058359	Crip2	cysteine rich protein 2
12606	0.45217	3.9928	4.3188e-05	0.00058439	Cebpa	"CCAAT/enhancer binding protein (C/EBP), alpha"
12319	-0.60181	2.7573	4.3372e-05	0.00058639	Car8	carbonic anhydrase 8
105833	-0.53132	2.9386	4.3419e-05	0.00058654	Ccdc65	coiled-coil domain containing 65
320472	0.30362	8.865	4.3495e-05	0.00058708	Ppm1e	protein phosphatase 1E (PP2C domain containing)
74147	0.67795	1.3847	4.4158e-05	0.00059552	Ehhadh	"enoyl-Coenzyme A, hydratase/3-hydroxyacyl Coenzyme A dehydrogenase"
21333	-0.6751	2.7414	4.4285e-05	0.00059674	Tac1	tachykinin 1
68743	0.38563	4.3996	4.4837e-05	0.00060367	Anln	"anillin, actin binding protein"
218121	0.62448	1.4128	4.4875e-05	0.00060368	Mboat1	membrane bound O-acyltransferase domain containing 1
16590	-0.53342	7.0153	4.4955e-05	0.00060394	Kit	KIT proto-oncogene receptor tyrosine kinase
213435	1.1173	-1.0739	4.4984e-05	0.00060394	Mylk3	myosin light chain kinase 3
210162	-0.23727	5.5418	4.5007e-05	0.00060394	Zkscan2	zinc finger with KRAB and SCAN domains 2
18846	-0.31257	5.7525	4.5251e-05	0.00060672	Plxna3	plexin A3
260409	-0.61276	2.6626	4.5468e-05	0.00060885	Cdc42ep3	CDC42 effector protein (Rho GTPase binding) 3
13506	-0.89446	0.43469	4.5486e-05	0.00060885	Dsc2	desmocollin 2
60525	0.22311	5.952	4.5607e-05	0.00060997	Acss2	acyl-CoA synthetase short-chain family member 2
13166	1.403	-0.93059	4.5962e-05	0.00061421	Dbh	dopamine beta hydroxylase
72014	0.32817	4.0186	4.6347e-05	0.00061884	Btbd17	BTB (POZ) domain containing 17
20778	0.26348	5.237	4.6457e-05	0.00061979	Scarb1	"scavenger receptor class B, member 1"
20602	0.2666	8.4788	4.7297e-05	0.00063049	Ncor2	nuclear receptor co-repressor 2
230125	0.24466	6.8003	4.7787e-05	0.00063649	Slc25a51	"solute carrier family 25, member 51"
74309	0.29389	6.5398	4.7919e-05	0.00063773	Osbp2	oxysterol binding protein 2
19246	0.21735	5.975	4.8283e-05	0.00064204	Ptpn1	"protein tyrosine phosphatase, non-receptor type 1"
12310	-0.96278	0.40711	4.8401e-05	0.00064308	Calca	"calcitonin/calcitonin-related polypeptide, alpha"
20166	0.28731	5.6577	4.861e-05	0.00064533	Rtkn	rhotekin
22608	0.26607	7.3765	4.8882e-05	0.00064787	Ybx1	Y box protein 1
234577	-0.72917	5.8036	4.8896e-05	0.00064787	Cpne2	copine II
56392	-0.20457	5.8141	4.8922e-05	0.00064787	Shoc2	"Shoc2, leucine rich repeat scaffold protein"
666926	-1.0776	-1.7792	4.9528e-05	0.00065535	Gm8369	predicted gene 8369
70853	0.95599	3.0656	5.0055e-05	0.00066178	Vwa3b	von Willebrand factor A domain containing 3B
13488	-0.7346	2.6708	5.0121e-05	0.00066211	Drd1	dopamine receptor D1
213417	-0.58121	3.4168	5.0418e-05	0.00066549	Klhdc8a	kelch domain containing 8A
225288	-0.51296	4.3685	5.0731e-05	0.00066883	Fhod3	formin homology 2 domain containing 3
12235	1.286	-1.4235	5.0754e-05	0.00066883	Bub1	"BUB1, mitotic checkpoint serine/threonine kinase"
78334	0.3099	5.9692	5.0795e-05	0.00066883	Cdk19	cyclin-dependent kinase 19
110886	0.34827	7.3394	5.0954e-05	0.00067038	Gabra5	"gamma-aminobutyric acid (GABA) A receptor, subunit alpha 5"
72865	-0.29714	5.4113	5.1254e-05	0.00067377	Rtl8c	retrotransposon Gag like 8C
21886	-0.28297	5.0696	5.2091e-05	0.00068421	Tle2	transducin-like enhancer of split 2
217517	0.47571	6.0271	5.2584e-05	0.00069013	Stxbp6	syntaxin binding protein 6 (amisyn)
268859	0.41291	8.0825	5.2697e-05	0.00069105	Rbfox1	"RNA binding protein, fox-1 homolog (C. elegans) 1"
108899	0.24739	6.2448	5.2828e-05	0.00069221	2700081O15Rik	RIKEN cDNA 2700081O15 gene
218914	0.26083	5.6791	5.2976e-05	0.00069352	Wapl	WAPL cohesin release factor
214084	0.4534	3.0657	5.3014e-05	0.00069352	Slc18a2	"solute carrier family 18 (vesicular monoamine), member 2"
70802	0.3118	4.9837	5.326e-05	0.00069618	Pwwp2a	PWWP domain containing 2A
27411	1.1396	0.092257	5.3443e-05	0.000698	Slc14a2	"solute carrier family 14 (urea transporter), member 2"
74103	0.29706	6.4449	5.3498e-05	0.00069816	Nebl	nebulette
245607	-0.38293	7.0818	5.3589e-05	0.00069878	Gprasp2	G protein-coupled receptor associated sorting protein 2
11519	0.30808	8.8362	5.4388e-05	0.00070862	Add2	adducin 2 (beta)
75985	0.24548	4.8772	5.5177e-05	0.00071832	Rab30	"RAB30, member RAS oncogene family"
227733	-0.66513	2.1971	5.5513e-05	0.00072152	Pip5kl1	phosphatidylinositol-4-phosphate 5-kinase-like 1
18484	-0.19957	7.4759	5.5536e-05	0.00072152	Pam	peptidylglycine alpha-amidating monooxygenase
216154	-0.21484	5.6369	5.5577e-05	0.00072152	Med16	mediator complex subunit 16
52715	0.32012	4.5552	5.5601e-05	0.00072152	Ccdc43	coiled-coil domain containing 43
109019	-0.4352	4.3501	5.566e-05	0.0007217	Nabp1	nucleic acid binding protein 1
384071	-0.69742	1.5919	5.593e-05	0.00072462	Slc25a34	"solute carrier family 25, member 34"
13731	0.25748	5.2138	5.6116e-05	0.00072606	Emp2	epithelial membrane protein 2
11512	-0.26098	6.3211	5.6131e-05	0.00072606	Adcy6	adenylate cyclase 6
16565	-0.28974	7.1207	5.6182e-05	0.00072614	Kif21b	kinesin family member 21B
320722	-0.46309	3.712	5.6311e-05	0.00072722	Akain1	A kinase (PRKA) anchor inhibitor 1
70717	0.65704	2.3046	5.6396e-05	0.00072774	Medag	mesenteric estrogen dependent adipogenesis
14115	-0.58618	3.7325	5.6692e-05	0.00073098	Fbln2	fibulin 2
381284	1.1382	1.8385	5.7797e-05	0.00074463	Crocc2	"ciliary rootlet coiled-coil, rootletin family member 2"
50765	-0.55813	3.0421	5.8534e-05	0.00075352	Tfr2	transferrin receptor 2
102502	0.56019	2.7928	5.8794e-05	0.00075627	Pls1	plastin 1 (I-isoform)
70127	0.839	3.2785	5.9211e-05	0.00076102	Dpf3	"D4, zinc and double PHD fingers, family 3"
66988	0.22694	5.312	5.9991e-05	0.00077043	Lap3	leucine aminopeptidase 3
68404	0.35757	7.3727	6.0525e-05	0.00077667	Nrn1	neuritin 1
100040635	1.9295	-2.5124	6.1038e-05	0.00078264	Gm15023	predicted gene 15023
21400	-0.22098	5.1694	6.1459e-05	0.00078741	Tcea2	"transcription elongation factor A (SII), 2"
15937	-0.55024	1.6425	6.1558e-05	0.00078805	Ier3	immediate early response 3
71837	-0.35117	4.4468	6.1609e-05	0.00078808	1700003E16Rik	RIKEN cDNA 1700003E16 gene
546071	0.32752	8.6418	6.1774e-05	0.00078956	Mast3	microtubule associated serine/threonine kinase 3
12183	0.22205	5.7459	6.2738e-05	0.00080125	Bpgm	"2,3-bisphosphoglycerate mutase"
382236	0.45428	3.6398	6.2958e-05	0.00080342	Brwd3	bromodomain and WD repeat domain containing 3
13797	0.45846	4.0117	6.3899e-05	0.00081478	Emx2	empty spiracles homeobox 2
80749	-0.41147	5.8499	6.4332e-05	0.00081938	Lrfn1	leucine rich repeat and fibronectin type III domain containing 1
66124	0.30157	5.5094	6.4361e-05	0.00081938	Josd2	Josephin domain containing 2
71805	0.28461	4.434	6.4647e-05	0.00082238	Nup93	nucleoporin 93
15486	-1.4217	-2.2119	6.4723e-05	0.0008227	Hsd17b2	hydroxysteroid (17-beta) dehydrogenase 2
22340	-0.25207	5.5258	6.4916e-05	0.0008245	Vegfb	vascular endothelial growth factor B
16987	0.28323	5.8134	6.6466e-05	0.00084352	Lss	lanosterol synthase
116972	0.29664	4.5747	6.6585e-05	0.00084437	Fam57a	"family with sequence similarity 57, member A"
106672	-0.37419	4.1514	6.7187e-05	0.00085134	AI413582	expressed sequence AI413582
99889	0.28952	4.1511	6.7367e-05	0.00085262	Arfip1	ADP-ribosylation factor interacting protein 1
14786	-1.0225	1.2081	6.7447e-05	0.00085262	Grb7	growth factor receptor bound protein 7
212139	-0.178	5.9127	6.7447e-05	0.00085262	Cc2d1a	coiled-coil and C2 domain containing 1A
210622	-0.59014	3.8588	6.7718e-05	0.00085537	Pamr1	peptidase domain containing associated with muscle regeneration 1
18718	0.25886	6.1465	6.8496e-05	0.00086426	Pip4k2a	"phosphatidylinositol-5-phosphate 4-kinase, type II, alpha"
277743	-0.54912	1.5679	6.8529e-05	0.00086426	Fam131c	"family with sequence similarity 131, member C"
56323	0.26596	7.4493	6.8603e-05	0.00086452	Dnajb5	DnaJ heat shock protein family (Hsp40) member B5
20660	0.29452	8.912	6.8944e-05	0.00086814	Sorl1	"sortilin-related receptor, LDLR class A repeats-containing"
12814	0.69456	5.7812	6.9135e-05	0.00086988	Col11a1	"collagen, type XI, alpha 1"
380787	2.6214	0.22507	6.9677e-05	0.000876	Lbhd2	LBH domain containing 2
215378	-0.63606	3.8816	7.0136e-05	0.00088108	Brinp3	bone morphogenetic protein/retinoic acid inducible neural specific 3
74493	0.21181	7.1992	7.019e-05	0.00088108	Tnks2	"tankyrase, TRF1-interacting ankyrin-related ADP-ribose polymerase 2"
12499	0.22299	5.2287	7.1589e-05	0.00089795	Entpd5	ectonucleoside triphosphate diphosphohydrolase 5
270091	1.1344	0.424	7.195e-05	0.00090178	Lrrc36	leucine rich repeat containing 36
12550	-1.6401	0.85633	7.214e-05	0.00090346	Cdh1	cadherin 1
210673	-0.22536	5.9005	7.3054e-05	0.0009142	Prrt3	proline-rich transmembrane protein 3
269437	-0.47696	3.465	7.3145e-05	0.00091462	Plch1	"phospholipase C, eta 1"
54216	-0.28487	6.0457	7.3525e-05	0.00091812	Pcdh7	protocadherin 7
17718	-0.67732	6.7586	7.3538e-05	0.00091812	mt-Nd3	"NADH dehydrogenase 3, mitochondrial"
232370	-0.24171	8.7093	7.4033e-05	0.00092358	Clstn3	calsyntenin 3
114479	-1.0545	4.0419	7.4595e-05	0.00092987	Slc5a5	"solute carrier family 5 (sodium iodide symporter), member 5"
14114	-0.83329	3.8215	7.4736e-05	0.00093092	Fbln1	fibulin 1
66098	-0.25975	4.9503	7.5779e-05	0.00094317	Chchd6	coiled-coil-helix-coiled-coil-helix domain containing 6
68089	0.22589	6.9306	7.633e-05	0.00094931	Arpc4	"actin related protein 2/3 complex, subunit 4"
233902	-0.21571	6.4516	7.6572e-05	0.00095158	Fbxl19	F-box and leucine-rich repeat protein 19
18113	-1.1497	-0.54796	7.7175e-05	0.00095833	Nnmt	nicotinamide N-methyltransferase
218454	0.45781	5.1663	7.7301e-05	0.00095917	Lhfpl2	lipoma HMGIC fusion partner-like 2
319370	0.27196	4.3721	7.7408e-05	0.00095976	Ubald2	UBA-like domain containing 2
71371	-0.28866	5.5381	7.7713e-05	0.0009628	Arid5b	AT rich interactive domain 5B (MRF1-like)
64337	-0.46686	3.9011	7.7852e-05	0.00096378	Gng13	"guanine nucleotide binding protein (G protein), gamma 13"
66597	0.3662	3.2082	7.7932e-05	0.00096403	Trim13	tripartite motif-containing 13
17181	0.29587	5.5653	7.8652e-05	0.00097219	Matn2	matrilin 2
22337	-1.2309	-1.3414	7.9389e-05	0.00098055	Vdr	"vitamin D (1,25-dihydroxyvitamin D3) receptor"
14788	-0.21554	7.6025	7.9512e-05	0.0009808	Gpr162	G protein-coupled receptor 162
18227	-0.57133	6.2577	7.9531e-05	0.0009808	Nr4a2	"nuclear receptor subfamily 4, group A, member 2"
51875	0.41857	3.8429	7.9796e-05	0.00098332	Tmem141	transmembrane protein 141
16796	-0.28529	6.986	7.9948e-05	0.00098444	Lasp1	LIM and SH3 protein 1
23912	-0.24823	5.3421	8.017e-05	0.00098642	Rhof	ras homolog family member F (in filopodia)
20473	1.7407	0.66615	8.0406e-05	0.00098813	Six3	sine oculis-related homeobox 3
52076	0.33493	3.7507	8.0431e-05	0.00098813	Tmem38b	transmembrane protein 38B
15258	0.31928	6.2851	8.077e-05	0.00099153	Hipk2	homeodomain interacting protein kinase 2
11548	-0.58907	2.4126	8.1394e-05	0.00099841	Adra1b	"adrenergic receptor, alpha 1b"
105348	0.60067	6.2712	8.1454e-05	0.00099841	Golm1	golgi membrane protein 1
83796	0.32985	4.3903	8.1852e-05	0.0010025	Smarcd2	"SWI/SNF related, matrix associated, actin dependent regulator of chromatin, subfamily d, member 2"
66515	-0.31072	4.9614	8.233e-05	0.0010076	Cul7	cullin 7
654818	0.53345	2.3348	8.2521e-05	0.0010092	Smco3	single-pass membrane protein with coiled-coil domains 3
57319	0.4052	4.7644	8.2795e-05	0.0010112	Smpdl3a	"sphingomyelin phosphodiesterase, acid-like 3A"
16800	0.30562	7.3211	8.2809e-05	0.0010112	Arhgef2	rho/rac guanine nucleotide exchange factor (GEF) 2
26757	-0.23181	6.3086	8.3331e-05	0.0010168	Dpysl4	dihydropyrimidinase-like 4
329942	-0.26473	6.4827	8.4393e-05	0.001029	Csmd2	CUB and Sushi multiple domains 2
53324	0.53675	5.5063	8.4608e-05	0.0010308	Nptx2	neuronal pentraxin 2
56543	-0.38916	6.6272	8.472e-05	0.0010314	Kcnd3	"potassium voltage-gated channel, Shal-related family, member 3"
228801	-1.0326	-1.5999	8.5132e-05	0.0010356	Bpifb1	"BPI fold containing family B, member 1"
13139	0.42256	4.0524	8.5332e-05	0.0010373	Dgka	"diacylglycerol kinase, alpha"
20937	-0.26126	4.4834	8.5572e-05	0.0010394	Suv39h1	suppressor of variegation 3-9 1
94109	-0.2303	6.3915	8.5918e-05	0.0010428	Csmd1	CUB and Sushi multiple domains 1
67298	-0.31541	9.0911	8.5986e-05	0.0010429	Gprasp1	G protein-coupled receptor associated sorting protein 1
20519	-1.0609	0.1114	8.6221e-05	0.0010449	Slc22a3	"solute carrier family 22 (organic cation transporter), member 3"
13433	-0.20011	5.99	8.6387e-05	0.0010462	Dnmt1	DNA methyltransferase (cytosine-5) 1
76130	-0.18405	5.7695	8.668e-05	0.0010489	Las1l	LAS1-like (S. cerevisiae)
16177	0.81034	3.5519	8.7629e-05	0.0010596	Il1r1	"interleukin 1 receptor, type I"
57257	0.62602	2.8285	8.8012e-05	0.0010635	Vav3	vav 3 oncogene
22413	0.83806	2.1408	8.8221e-05	0.0010652	Wnt2	"wingless-type MMTV integration site family, member 2"
70432	-0.20102	6.4116	8.8589e-05	0.0010688	Rufy2	RUN and FYVE domain-containing 2
73246	-0.8175	-0.82522	8.9017e-05	0.0010732	Rassf6	Ras association (RalGDS/AF-6) domain family member 6
74365	0.64056	1.8649	8.9466e-05	0.0010773	Lonrf3	LON peptidase N-terminal domain and ring finger 3
22268	-1.0309	-0.97175	8.9492e-05	0.0010773	Upk1b	uroplakin 1B
228602	0.17648	7.2759	9.0425e-05	0.0010877	4930402H24Rik	RIKEN cDNA 4930402H24 gene
69519	-0.34874	4.0926	9.0809e-05	0.0010915	Rwdd2a	RWD domain containing 2A
107975	-0.18248	6.6381	9.1097e-05	0.0010941	Pacs1	phosphofurin acidic cluster sorting protein 1
19240	-0.38512	7.6186	9.1162e-05	0.0010941	Tmsb10	"thymosin, beta 10"
628779	0.3348	6.5288	9.153e-05	0.0010974	Hs3st4	heparan sulfate (glucosamine) 3-O-sulfotransferase 4
319239	-1.0703	0.72146	9.1621e-05	0.0010974	Npsr1	neuropeptide S receptor 1
19085	-0.26001	8.9335	9.1638e-05	0.0010974	Prkar1b	"protein kinase, cAMP dependent regulatory, type I beta"
20568	0.69719	0.59767	9.1822e-05	0.0010988	Slpi	secretory leukocyte peptidase inhibitor
19419	0.45091	9.3475	9.2533e-05	0.0011065	Rasgrp1	RAS guanyl releasing protein 1
22671	0.28182	8.5364	9.2804e-05	0.0011089	Rnf112	ring finger protein 112
252838	-0.79941	4.0303	9.3091e-05	0.0011115	Tox	thymocyte selection-associated high mobility group box
21353	0.27898	4.6271	9.3547e-05	0.0011161	Tank	TRAF family member-associated Nf-kappa B activator
76917	0.50032	2.8008	9.3662e-05	0.0011167	Flywch2	FLYWCH family member 2
13353	-0.22423	5.2666	9.4199e-05	0.0011222	Dgcr6	DiGeorge syndrome critical region gene 6
13371	0.28919	5.684	9.4363e-05	0.0011234	Dio2	"deiodinase, iodothyronine, type II"
103743	0.58915	3.422	9.461e-05	0.0011255	Tmem98	transmembrane protein 98
70134	0.91387	0.13808	9.4847e-05	0.0011271	Misp3	MISP family member 3
245469	-0.19527	6.9468	9.4885e-05	0.0011271	Pdzd4	PDZ domain containing 4
212996	0.43526	7.6828	9.4953e-05	0.0011271	Galnt17	polypeptide N-acetylgalactosaminyltransferase 17
215705	-0.41566	2.7181	9.5382e-05	0.0011313	Arrdc1	arrestin domain containing 1
243616	-0.24352	7.451	9.5452e-05	0.0011313	Slc6a11	"solute carrier family 6 (neurotransmitter transporter, GABA), member 11"
381634	-0.33373	5.4192	9.5912e-05	0.001136	Gm1043	predicted gene 1043
239319	0.65645	2.1522	9.651e-05	0.0011422	Card6	"caspase recruitment domain family, member 6"
71729	-0.258	5.7692	9.6802e-05	0.0011448	Rgs12	regulator of G-protein signaling 12
214444	0.3126	4.7195	9.688e-05	0.0011449	Cdk5rap2	CDK5 regulatory subunit associated protein 2
71738	0.56479	2.608	9.7041e-05	0.001146	Mamdc2	MAM domain containing 2
19684	0.22039	6.4995	9.8204e-05	0.0011588	Rdx	radixin
327655	-0.19353	6.9922	9.9015e-05	0.0011676	Ppip5k1	diphosphoinositol pentakisphosphate kinase 1
22319	0.28557	4.6749	9.9371e-05	0.0011709	Vamp3	vesicle-associated membrane protein 3
50931	0.88194	0.11204	9.9657e-05	0.0011734	Il27ra	"interleukin 27 receptor, alpha"
71684	0.45125	4.3849	9.9954e-05	0.001176	Rbm43	RNA binding motif protein 43
72640	0.53887	2.928	0.00010002	0.001176	Mex3a	mex3 RNA binding family member A
218639	0.38674	5.8504	0.00010048	0.0011806	Arl15	ADP-ribosylation factor-like 15
56224	0.29834	7.2407	0.00010059	0.0011807	Tspan5	tetraspanin 5
230235	0.35126	8.298	0.00010064	0.0011807	Frrs1l	ferric-chelate reductase 1 like
22411	1.2374	0.54304	0.00010135	0.0011882	Wnt11	"wingless-type MMTV integration site family, member 11"
54667	-0.23472	6.5665	0.00010199	0.0011948	Atp8b2	"ATPase, class I, type 8B, member 2"
217342	-0.206	7.3946	0.00010273	0.0012025	Ube2o	ubiquitin-conjugating enzyme E2O
269120	-0.97126	-0.66681	0.00010302	0.0012051	Optc	opticin
19108	0.27629	4.1944	0.00010313	0.0012056	Prkx	"protein kinase, X-linked"
72269	-0.73805	-0.47625	0.00010481	0.0012243	Cda	cytidine deaminase
353211	-0.25062	6.6345	0.0001054	0.0012302	Prune2	prune homolog 2
230971	-0.5313	3.2273	0.00010724	0.0012508	Megf6	multiple EGF-like-domains 6
14706	-0.51669	5.3619	0.00010731	0.0012508	Gng4	"guanine nucleotide binding protein (G protein), gamma 4"
14272	0.19993	5.4942	0.00011001	0.0012813	Fnta	"farnesyltransferase, CAAX box, alpha"
14858	-2.2402	-2.6252	0.00011018	0.0012824	Gsta2	"glutathione S-transferase, alpha 2 (Yc2)"
19261	-0.22487	8.5155	0.00011083	0.001289	Sirpa	signal-regulatory protein alpha
70088	-0.18284	6.5898	0.00011163	0.0012974	Meaf6	MYST/Esa1-associated factor 6
13056	-0.48983	5.4584	0.00011205	0.0013013	Cyb561	cytochrome b-561
26562	0.374	11.044	0.00011213	0.0013013	Ncdn	neurochondrin
241794	-0.37788	5.7173	0.00011236	0.001303	Kcng1	"potassium voltage-gated channel, subfamily G, member 1"
22423	1.5112	-0.87514	0.00011308	0.0013105	Wnt8b	"wingless-type MMTV integration site family, member 8B"
20874	0.19184	6.4956	0.00011338	0.0013129	Slk	STE20-like kinase
380702	0.45225	7.5864	0.00011372	0.001316	Shisa6	shisa family member 6
213550	-0.23047	5.0712	0.00011527	0.001333	Dis3l	DIS3 like exosome 3'-5' exoribonuclease
67128	0.19508	5.7218	0.00011727	0.0013551	Ube2g1	ubiquitin-conjugating enzyme E2G 1
233489	0.18391	7.2977	0.00011735	0.0013551	Picalm	phosphatidylinositol binding clathrin assembly protein
66960	0.27658	5.556	0.000118	0.0013616	Mindy3	MINDY lysine 48 deubiquitinase 3
381917	0.9429	0.42453	0.000119	0.0013721	Dnah3	"dynein, axonemal, heavy chain 3"
240025	-0.31791	4.7511	0.00012004	0.0013832	Dact2	dishevelled-binding antagonist of beta-catenin 2
108062	-0.20399	6.6942	0.00012075	0.0013904	Cstf2	"cleavage stimulation factor, 3' pre-RNA subunit 2"
71146	-0.3543	6.5158	0.00012108	0.0013923	Golga7b	"golgi autoantigen, golgin subfamily a, 7B"
67534	0.23169	4.891	0.0001211	0.0013923	Ttll4	"tubulin tyrosine ligase-like family, member 4"
229706	-0.27775	9.3495	0.00012224	0.0014045	Slc6a17	"solute carrier family 6 (neurotransmitter transporter), member 17"
19276	-0.24405	8.4673	0.00012256	0.0014072	Ptprn2	"protein tyrosine phosphatase, receptor type, N polypeptide 2"
74430	-0.47098	2.1785	0.00012311	0.0014125	4930452B06Rik	RIKEN cDNA 4930452B06 gene
11491	0.24601	4.7715	0.000124	0.0014217	Adam17	a disintegrin and metallopeptidase domain 17
75607	-0.19374	7.4397	0.00012462	0.0014278	Wnk2	WNK lysine deficient protein kinase 2
56643	-0.75356	-0.37419	0.00012627	0.0014453	Slc15a1	"solute carrier family 15 (oligopeptide transporter), member 1"
11843	0.18184	6.5091	0.00012633	0.0014453	Arf4	ADP-ribosylation factor 4
19243	0.19311	6.9403	0.00012689	0.0014507	Ptp4a1	protein tyrosine phosphatase 4a1
94214	-0.29298	10.123	0.00012749	0.0014565	Spock2	"sparc/osteonectin, cwcv and kazal-like domains proteoglycan 2"
64075	-0.45768	3.7745	0.0001276	0.0014568	Smoc1	SPARC related modular calcium binding 1
110083	0.94187	0.43892	0.00012779	0.0014578	Dnah12	"dynein, axonemal, heavy chain 12"
56175	-0.75216	2.8851	0.00012792	0.0014584	Bace2	beta-site APP-cleaving enzyme 2
17346	0.22605	4.889	0.00012876	0.0014669	Mknk1	MAP kinase-interacting serine/threonine kinase 1
71323	0.35026	4.5097	0.00012973	0.0014768	Rassf8	Ras association (RalGDS/AF-6) domain family (N-terminal) member 8
76142	0.22861	5.014	0.00012985	0.0014772	Ppp1r14c	"protein phosphatase 1, regulatory inhibitor subunit 14C"
245670	-0.22952	6.0653	0.00013002	0.0014782	Rragb	Ras-related GTP binding B
245527	1.0274	-1.4102	0.00013028	0.0014801	Eda2r	ectodysplasin A2 receptor
20750	-1.5123	1.6035	0.00013061	0.0014827	Spp1	secreted phosphoprotein 1
66758	1.227	-0.37249	0.00013127	0.0014892	Zfp474	zinc finger protein 474
11490	-0.20941	6.8124	0.00013183	0.0014945	Adam15	a disintegrin and metallopeptidase domain 15 (metargidin)
14073	0.27194	7.2987	0.00013243	0.0015001	Faah	fatty acid amide hydrolase
224624	0.2238	5.4056	0.00013251	0.0015001	Rab40c	"Rab40C, member RAS oncogene family"
171171	-0.28974	6.0418	0.00013349	0.0015101	Ntng2	netrin G2
433759	0.24778	4.8284	0.00013429	0.0015176	Hdac1	histone deacetylase 1
239157	-0.21453	6.0866	0.00013434	0.0015176	Pnma2	paraneoplastic antigen MA2
54720	0.24448	5.3682	0.00013449	0.0015183	Rcan1	regulator of calcineurin 1
100141474	0.50403	1.8325	0.00013508	0.0015239	4933428G20Rik	RIKEN cDNA 4933428G20 gene
17883	-0.85825	0.36768	0.00013569	0.0015296	Myh3	"myosin, heavy polypeptide 3, skeletal muscle, embryonic"
66175	-0.75683	0.39449	0.00013589	0.0015309	Mustn1	"musculoskeletal, embryonic nuclear protein 1"
69726	-0.28192	4.5099	0.00013626	0.001534	Smyd3	SET and MYND domain containing 3
216835	-0.94078	1.5467	0.00013764	0.0015484	Usp43	ubiquitin specific peptidase 43
227632	-0.46362	6.3845	0.00013788	0.00155	Kcnt1	"potassium channel, subfamily T, member 1"
18700	0.38903	3.4975	0.00013839	0.0015546	Piga	"phosphatidylinositol glycan anchor biosynthesis, class A"
227622	-0.26216	4.4305	0.00013948	0.0015658	Paxx	non-homologous end joining factor
17256	-0.20787	5.4666	0.00014073	0.0015787	Mea1	male enhanced antigen 1
11924	0.91698	0.82596	0.00014129	0.0015839	Neurog2	neurogenin 2
52055	-0.21547	6.4318	0.00014179	0.0015884	Rab11fip5	RAB11 family interacting protein 5 (class I)
74018	0.27241	6.2098	0.00014214	0.0015913	Als2	alsin Rho guanine nucleotide exchange factor
212073	0.698	1.5063	0.00014347	0.001605	Syne3	"spectrin repeat containing, nuclear envelope family member 3"
70381	0.23626	7.1662	0.00014379	0.0016075	Tecpr1	tectonin beta-propeller repeat containing 1
320799	0.20362	6.6191	0.00014418	0.0016107	Zhx3	zinc fingers and homeoboxes 3
23971	0.18226	6.1107	0.00014528	0.0016213	Papss1	3'-phosphoadenosine 5'-phosphosulfate synthase 1
319352	-0.26433	7.192	0.00014533	0.0016213	Pianp	PILR alpha associated neural protein
21818	-0.74817	0.94461	0.00014553	0.0016225	Tgm3	"transglutaminase 3, E polypeptide"
108653	-0.26741	5.1575	0.00014624	0.0016292	Rimklb	ribosomal modification protein rimK-like family member B
17219	0.49692	3.6181	0.00014723	0.0016392	Mcm6	minichromosome maintenance complex component 6
211286	0.39801	3.1266	0.00014753	0.0016413	Cln5	"ceroid-lipofuscinosis, neuronal 5"
74470	0.51194	1.4493	0.00015028	0.0016701	Cep72	centrosomal protein 72
320508	0.31404	5.5516	0.00015032	0.0016701	Cachd1	cache domain containing 1
380728	-0.69922	1.9824	0.00015062	0.0016723	Kcnh4	"potassium voltage-gated channel, subfamily H (eag-related), member 4"
66943	0.33642	4.3813	0.00015106	0.001676	Slc66a2	solute carrier family 66 member 2
17984	-0.30701	7.79	0.00015131	0.0016776	Ndn	necdin
16979	0.31378	6.7715	0.00015186	0.0016825	Lrrn1	"leucine rich repeat protein 1, neuronal"
13007	0.27132	7.188	0.00015284	0.0016923	Csrp1	cysteine and glycine-rich protein 1
74256	0.20276	6.4652	0.0001532	0.0016951	Cyld	CYLD lysine 63 deubiquitinase
60596	-0.35029	5.1444	0.00015498	0.0017136	Gucy1a1	"guanylate cyclase 1, soluble, alpha 1"
17761	0.32939	6.5519	0.00015556	0.0017188	Map7	microtubule-associated protein 7
55946	0.17703	6.1667	0.00015592	0.0017216	Ap3m1	"adaptor-related protein complex 3, mu 1 subunit"
73728	0.34629	8.8605	0.00015617	0.0017232	Psd	pleckstrin and Sec7 domain containing
14580	0.4049	8.0817	0.0001568	0.001729	Gfap	glial fibrillary acidic protein
52665	0.22566	5.0097	0.00015697	0.0017293	Echdc1	enoyl Coenzyme A hydratase domain containing 1
76965	-0.22877	6.3045	0.00015705	0.0017293	Slitrk1	"SLIT and NTRK-like family, member 1"
56431	0.19479	7.5013	0.00015749	0.0017331	Dstn	destrin
21416	0.45404	3.2969	0.00015772	0.0017344	Tcf7l2	"transcription factor 7 like 2, T cell specific, HMG box"
230673	0.17318	6.6872	0.00015892	0.0017464	Ipo13	importin 13
240058	-0.31828	5.5006	0.00015999	0.0017569	Cpne5	copine V
64378	-1.4559	3.3516	0.0001601	0.001757	Gpr88	G-protein coupled receptor 88
17751	0.26758	7.2798	0.00016105	0.0017661	Mt3	metallothionein 3
50784	0.52545	1.7573	0.00016115	0.0017661	Plpp2	phospholipid phosphatase 2
83965	-0.23118	7.7389	0.00016169	0.0017708	Enpp5	ectonucleotide pyrophosphatase/phosphodiesterase 5
18163	-0.24349	8.026	0.00016218	0.001775	Ctnnd2	"catenin (cadherin associated protein), delta 2"
242653	0.72568	-0.35094	0.00016276	0.0017802	Cldn19	claudin 19
74107	0.8878	-1.0058	0.00016293	0.0017807	Cep55	centrosomal protein 55
16782	-0.93931	1.9051	0.00016408	0.0017921	Lamc2	"laminin, gamma 2"
19152	-0.64258	0.25408	0.0001644	0.0017935	Prtn3	proteinase 3
13052	-0.25559	5.2189	0.00016443	0.0017935	Cxadr	coxsackie virus and adenovirus receptor
272322	-0.50956	3.1037	0.00016461	0.0017943	Arntl2	aryl hydrocarbon receptor nuclear translocator-like 2
30785	0.29381	7.4112	0.00016498	0.0017956	Cttnbp2	cortactin binding protein 2
239556	-0.32594	6.7268	0.00016498	0.0017956	Cacna1i	"calcium channel, voltage-dependent, alpha 1I subunit"
69073	-1.306	-1.6834	0.00016517	0.0017956	Kdf1	keratinocyte differentiation factor 1
97827	-0.18525	6.8058	0.00016517	0.0017956	Exd2	exonuclease 3'-5' domain containing 2
78783	0.21491	5.4428	0.0001657	0.0017998	Brpf1	"bromodomain and PHD finger containing, 1"
239510	0.24156	6.2646	0.00016578	0.0017998	Phf20l1	PHD finger protein 20-like 1
242669	-0.27855	4.5574	0.00016631	0.0018039	Azin2	antizyme inhibitor 2
68585	0.25266	9.1204	0.00016639	0.0018039	Rtn4	reticulon 4
58233	0.20497	5.7704	0.00016726	0.0018121	Dnaja4	DnaJ heat shock protein family (Hsp40) member A4
56443	0.207	7.1622	0.00016777	0.0018164	Arpc1a	"actin related protein 2/3 complex, subunit 1A"
77113	0.33103	8.0046	0.00016795	0.0018172	Klhl2	"kelch-like 2, Mayven"
13628	-0.24908	9.7297	0.00016897	0.0018269	Eef1a2	eukaryotic translation elongation factor 1 alpha 2
26403	0.26607	4.6634	0.00016912	0.0018274	Map3k11	mitogen-activated protein kinase kinase kinase 11
18430	-0.6586	3.9563	0.00016944	0.0018297	Oxtr	oxytocin receptor
59058	0.50781	6.6535	0.00017025	0.0018372	Bhlhe22	"basic helix-loop-helix family, member e22"
113852	-0.7363	-0.43863	0.0001714	0.0018482	Vmn1r50	vomeronasal 1 receptor 50
56296	0.77348	0.31447	0.00017276	0.0018617	Dmrtb1	"DMRT-like family B with proline-rich C-terminal, 1"
229473	0.26263	4.9324	0.0001736	0.0018695	Tmem131l	transmembrane 131 like
67254	-0.18729	7.7813	0.00017373	0.0018697	Bmerb1	bMERB domain containing 1
93835	-0.82333	1.7896	0.00017397	0.001871	Amn	amnionless
19894	0.32772	8.6278	0.00017438	0.0018742	Rph3a	rabphilin 3A
320685	-0.527	2.8988	0.00017548	0.0018847	Dctd	dCMP deaminase
20439	0.30372	3.8928	0.00017733	0.0019034	Siah2	siah E3 ubiquitin protein ligase 2
109904	-0.49792	2.3995	0.0001779	0.0019083	Mcf2	mcf.2 transforming sequence
378937	-0.28586	4.5974	0.00017989	0.0019282	Lrrc24	leucine rich repeat containing 24
231858	-0.35486	3.9574	0.00018059	0.0019345	Radil	Ras association and DIL domains
19288	0.86605	0.42532	0.00018149	0.0019429	Ptx3	pentraxin related gene
215008	-0.20014	6.1398	0.00018209	0.0019479	Vezt	"vezatin, adherens junctions transmembrane protein"
230735	0.40956	5.5705	0.00018417	0.0019689	Epha10	Eph receptor A10
11632	-0.17784	5.6722	0.00018461	0.0019723	Aip	aryl-hydrocarbon receptor-interacting protein
12671	0.53062	5.902	0.00018644	0.0019905	Chrm3	"cholinergic receptor, muscarinic 3, cardiac"
12561	-0.4707	4.3885	0.00018752	0.0020008	Cdh4	cadherin 4
18816	1.0273	-0.76354	0.0001884	0.0020088	Serpinf2	"serine (or cysteine) peptidase inhibitor, clade F, member 2"
142682	0.20513	7.0612	0.00018852	0.0020088	Zcchc14	"zinc finger, CCHC domain containing 14"
74763	-0.15696	6.6132	0.00018933	0.0020148	Naa60	"N(alpha)-acetyltransferase 60, NatF catalytic subunit"
66253	-0.23926	5.2767	0.00018933	0.0020148	Aig1	androgen-induced 1
224105	0.17967	5.8153	0.00018954	0.0020157	Pak2	p21 (RAC1) activated kinase 2
103534	0.22151	6.1954	0.00019391	0.0020607	Mgat4b	"mannoside acetylglucosaminyltransferase 4, isoenzyme B"
171486	-0.18599	6.3294	0.00019558	0.0020772	Cd99l2	CD99 antigen-like 2
227659	0.25808	5.0938	0.00019638	0.0020843	Slc2a6	"solute carrier family 2 (facilitated glucose transporter), member 6"
67198	-0.37115	4.62	0.00019779	0.0020978	Spats2l	"spermatogenesis associated, serine-rich 2-like"
20491	-0.5224	3.1283	0.00019808	0.0020996	Sla	src-like adaptor
271278	-0.79291	1.864	0.00019979	0.0021162	BC024139	cDNA sequence BC024139
238871	-0.25693	5.537	0.00020033	0.0021206	Pde4d	"phosphodiesterase 4D, cAMP specific"
17769	0.21097	5.4026	0.00020141	0.0021306	Mthfr	methylenetetrahydrofolate reductase
67789	-0.18631	6.0995	0.00020174	0.0021327	Dalrd3	DALR anticodon binding domain containing 3
213788	-0.84117	1.6336	0.0002026	0.0021404	Chrm5	"cholinergic receptor, muscarinic 5"
319767	0.56194	2.9177	0.00020285	0.0021417	Atp10b	"ATPase, class V, type 10B"
217125	-0.33805	6.0407	0.0002039	0.0021513	Samd14	sterile alpha motif domain containing 14
237387	-0.38141	3.3973	0.00020418	0.0021529	Lrrc3	leucine rich repeat containing 3
13492	0.48657	3.7649	0.00020434	0.0021532	Drd5	dopamine receptor D5
75552	0.26605	6.6905	0.00020533	0.0021622	Paqr9	progestin and adipoQ receptor family member IX
74762	0.34798	6.6126	0.00020691	0.002177	Mdga1	MAM domain containing glycosylphosphatidylinositol anchor 1
67245	0.23556	5.5428	0.000207	0.002177	Peli1	pellino 1
13864	0.23586	4.6821	0.00020822	0.0021859	Nr2f6	"nuclear receptor subfamily 2, group F, member 6"
241919	0.31975	7.472	0.00020822	0.0021859	Slc7a14	"solute carrier family 7 (cationic amino acid transporter, y+ system), member 14"
20194	-0.67592	2.758	0.00020826	0.0021859	S100a10	S100 calcium binding protein A10 (calpactin)
29873	-0.27804	8.0096	0.00020912	0.0021935	Cspg5	chondroitin sulfate proteoglycan 5
319953	-0.28219	4.8321	0.00021073	0.0022089	Ttll1	tubulin tyrosine ligase-like 1
67971	0.37005	4.539	0.00021229	0.0022237	Tppp3	tubulin polymerization-promoting protein family member 3
14854	0.2684	4.8328	0.00021241	0.0022237	Gss	glutathione synthetase
71562	-0.53089	1.4135	0.00021312	0.0022297	Afmid	arylformamidase
269855	-0.53801	2.2296	0.00021384	0.0022358	Ssc5d	"scavenger receptor cysteine rich family, 5 domains"
109232	0.1728	5.8275	0.00021416	0.0022377	Sccpdh	saccharopine dehydrogenase (putative)
14182	0.30191	7.3952	0.00021466	0.0022415	Fgfr1	fibroblast growth factor receptor 1
15006	-1.5144	-0.16832	0.00021499	0.0022434	H2-Q1	"histocompatibility 2, Q region locus 1"
117150	0.20734	6.931	0.00021519	0.0022441	Pip4k2c	"phosphatidylinositol-5-phosphate 4-kinase, type II, gamma"
56710	0.33051	7.774	0.00021572	0.0022481	Brinp1	bone morphogenic protein/retinoic acid inducible neural specific 1
233246	0.52295	1.5738	0.00021589	0.0022485	Ano5	anoctamin 5
208650	0.33437	5.4302	0.00021616	0.0022498	Cblb	Casitas B-lineage lymphoma b
15566	-0.51681	3.4649	0.00021787	0.0022661	Htr7	5-hydroxytryptamine (serotonin) receptor 7
383563	-0.4993	1.9896	0.00021902	0.0022766	Gpr25	G protein-coupled receptor 25
14026	-0.19656	6.9247	0.00021941	0.0022793	Evl	Ena-vasodilator stimulated phosphoprotein
74720	0.94041	1.8553	0.00022385	0.0023238	Tmem114	transmembrane protein 114
217944	0.28419	7.7689	0.00022535	0.0023379	Rapgef5	Rap guanine nucleotide exchange factor (GEF) 5
16885	-0.3096	5.9445	0.00022576	0.0023398	Limk1	"LIM-domain containing, protein kinase"
14682	0.23478	8.0881	0.00022582	0.0023398	Gnaq	"guanine nucleotide binding protein, alpha q polypeptide"
320634	-0.17975	6.3974	0.00022821	0.0023631	Ocrl	"OCRL, inositol polyphosphate-5-phosphatase"
54352	1.4883	-1.3929	0.00022846	0.0023641	Irx5	Iroquois homeobox 5
330177	-0.18669	6.2893	0.00023103	0.0023892	Taok3	TAO kinase 3
380918	-0.46417	3.999	0.00023231	0.0024004	Siah3	siah E3 ubiquitin protein ligase family member 3
74563	-0.83846	1.6986	0.00023241	0.0024004	Rasgef1c	"RasGEF domain family, member 1C"
108699	0.32076	9.8547	0.00023313	0.0024063	Chn1	chimerin 1
230726	0.63169	0.18439	0.00023354	0.002409	Rhbdl2	rhomboid like 2
381538	-0.45744	2.9603	0.00023412	0.0024119	Mroh7	maestro heat-like repeat family member 7
68792	-0.66654	0.16468	0.00023412	0.0024119	Srpx2	"sushi-repeat-containing protein, X-linked 2"
21828	0.78206	3.3051	0.00023456	0.0024148	Thbs4	thrombospondin 4
236511	0.27241	5.9757	0.0002347	0.0024148	Ago1	argonaute RISC catalytic subunit 1
26390	-0.16218	6.8056	0.00023645	0.0024312	Mapkbp1	mitogen-activated protein kinase binding protein 1
15183	-0.16576	6.3972	0.00023667	0.0024319	Hdac3	histone deacetylase 3
11847	0.61842	1.8981	0.00023772	0.0024411	Arg2	arginase type II
228482	0.49868	1.544	0.00023836	0.0024462	Arhgap11a	Rho GTPase activating protein 11A
245578	-0.6423	2.7933	0.00023892	0.0024504	Pcdh11x	protocadherin 11 X-linked
17979	0.20179	5.7452	0.0002391	0.0024506	Ncoa3	nuclear receptor coactivator 3
217335	-0.15875	6.6521	0.00024064	0.0024648	Fbf1	Fas (TNFRSF6) binding factor 1
11419	-0.27774	5.6305	0.00024126	0.0024697	Asic1	acid-sensing (proton-gated) ion channel 1
19058	0.31262	9.7409	0.00024143	0.0024698	Ppp3r1	"protein phosphatase 3, regulatory subunit B, alpha isoform (calcineurin B, type I)"
93692	-0.22248	5.0303	0.00024167	0.0024707	Glrx	glutaredoxin
72190	0.18124	6.1486	0.00024183	0.0024708	2510009E07Rik	RIKEN cDNA 2510009E07 gene
74335	0.324	3.6399	0.00024284	0.0024796	Xrcc3	X-ray repair complementing defective repair in Chinese hamster cells 3
65970	0.28889	4.5719	0.00024318	0.0024814	Lima1	LIM domain and actin binding 1
216867	-0.29337	3.9828	0.00024437	0.0024921	Slc16a11	"solute carrier family 16 (monocarboxylic acid transporters), member 11"
216166	0.73524	3.3022	0.00024509	0.0024977	Plk5	polo like kinase 5
67263	0.21153	5.3858	0.00024583	0.0025034	Zswim6	zinc finger SWIM-type containing 6
17101	0.34007	5.9331	0.00024599	0.0025034	Lyst	lysosomal trafficking regulator
69259	0.22337	4.5731	0.00024611	0.0025034	Kctd5	potassium channel tetramerisation domain containing 5
21960	0.26621	8.4561	0.00024769	0.0025169	Tnr	tenascin R
217219	-0.21388	6.5882	0.00024774	0.0025169	Fam171a2	"family with sequence similarity 171, member A2"
19325	0.19622	7.5618	0.00024926	0.0025307	Rab10	"RAB10, member RAS oncogene family"
242083	0.23554	7.3954	0.00024946	0.0025312	Ppm1l	protein phosphatase 1 (formerly 2C)-like
69440	-0.22824	5.7838	0.00024997	0.0025347	Dennd6b	DENN/MADD domain containing 6B
83766	-0.17596	6.4257	0.00025116	0.0025452	Actl6b	actin-like 6B
234542	-0.52419	1.782	0.00025257	0.0025578	Rtbdn	retbindin
192176	0.34851	7.4769	0.00025413	0.0025706	Flna	"filamin, alpha"
12343	0.21693	7.7966	0.00025414	0.0025706	Capza2	"capping protein (actin filament) muscle Z-line, alpha 2"
225266	-0.83597	0.65763	0.00025499	0.0025775	Klhl14	kelch-like 14
233103	0.18388	5.6393	0.00025574	0.0025835	4931406P16Rik	RIKEN cDNA 4931406P16 gene
15379	1.1958	0.9633	0.00025603	0.0025848	Onecut1	"one cut domain, family member 1"
73284	-0.58114	3.3435	0.00025636	0.0025865	Ddit4l	DNA-damage-inducible transcript 4-like
268783	0.34487	5.854	0.0002571	0.0025924	Mtmr12	myotubularin related protein 12
99730	0.22562	4.489	0.00025856	0.0026055	Taf13	TATA-box binding protein associated factor 13
68087	0.30584	6.0287	0.00025898	0.002608	Dcakd	dephospho-CoA kinase domain containing
74694	-0.27143	6.0959	0.00026251	0.002642	Tbc1d30	"TBC1 domain family, member 30"
20363	-0.28385	7.686	0.0002628	0.0026433	Selenop	selenoprotein P
56417	-0.19187	7.3738	0.00026305	0.0026441	Adar	"adenosine deaminase, RNA-specific"
67425	-0.59075	1.0239	0.00026609	0.002673	Eps8l1	EPS8-like 1
67017	0.35271	5.5259	0.00026937	0.0027043	Fam210b	"family with sequence similarity 210, member B"
19130	0.9128	6.6663	0.00026987	0.0027076	Prox1	prospero homeobox 1
215335	-0.19576	6.6311	0.00027049	0.0027121	Slc36a1	"solute carrier family 36 (proton/amino acid symporter), member 1"
13386	-1.3923	4.4185	0.00027316	0.0027363	Dlk1	delta like non-canonical Notch ligand 1
170638	-0.28584	10.005	0.00027324	0.0027363	Hpcal4	hippocalcin-like 4
30058	0.34402	3.4195	0.00027525	0.0027547	Timm8a1	translocase of inner mitochondrial membrane 8A1
15374	0.2181	5.7811	0.00027674	0.0027679	Jpt1	Jupiter microtubule associated homolog 1
17758	0.27594	9.4184	0.00027852	0.002784	Map4	microtubule-associated protein 4
230085	-0.24919	7.6142	0.00027891	0.0027862	Phf24	PHD finger protein 24
268932	-0.18693	7.7791	0.00027938	0.0027892	Caskin1	CASK interacting protein 1
17884	-1.0257	0.011755	0.00028024	0.002796	Myh4	"myosin, heavy polypeptide 4, skeletal muscle"
12181	0.18539	5.8049	0.00028071	0.0027989	Bop1	block of proliferation 1
66915	0.21583	5.3834	0.00028091	0.0027993	Cops9	COP9 signalosome subunit 9
26557	0.28253	6.4304	0.00028158	0.0028042	Homer2	homer scaffolding protein 2
12322	0.3839	11.866	0.00028498	0.0028362	Camk2a	calcium/calmodulin-dependent protein kinase II alpha
239731	0.54427	1.6972	0.00028641	0.0028487	Rimbp3	RIMS binding protein 3
68401	-0.24913	5.107	0.00028776	0.0028604	G6pc3	"glucose 6 phosphatase, catalytic, 3"
224598	0.50013	2.4802	0.0002894	0.0028742	Zfp758	zinc finger protein 758
80986	0.73202	0.10177	0.0002895	0.0028742	Ckap2	cytoskeleton associated protein 2
107995	0.70721	-0.086902	0.00029049	0.0028822	Cdc20	cell division cycle 20
56378	0.25121	6.5945	0.00029383	0.0029136	Arpc3	"actin related protein 2/3 complex, subunit 3"
21684	-1.0494	-1.4883	0.00029503	0.0029237	Tectb	tectorin beta
30795	-0.18807	6.2792	0.00029718	0.0029432	Fkbp3	FK506 binding protein 3
387609	0.32064	4.9084	0.00029813	0.0029508	Zhx2	zinc fingers and homeoboxes 2
16882	0.20935	5.238	0.00029844	0.0029521	Lig3	"ligase III, DNA, ATP-dependent"
14056	0.34014	3.245	0.0003001	0.0029667	Ezh2	enhancer of zeste 2 polycomb repressive complex 2 subunit
242748	0.28058	5.5946	0.00030071	0.0029708	Disp3	dispatched RND transporter family member 3
230751	-0.19797	5.1495	0.00030259	0.0029876	Oscp1	organic solute carrier partner 1
224022	-0.19656	6.2016	0.00030324	0.0029922	Slc7a4	"solute carrier family 7 (cationic amino acid transporter, y+ system), member 4"
52028	-0.20613	6.0795	0.00030594	0.0030166	Bbs1	Bardet-Biedl syndrome 1 (human)
14317	-1.0042	-1.9133	0.00030609	0.0030166	Ftcd	formiminotransferase cyclodeaminase
22044	-2.211	-0.2871	0.00030664	0.0030202	Trh	thyrotropin releasing hormone
17954	-0.18891	6.2776	0.00030809	0.0030327	Nap1l2	nucleosome assembly protein 1-like 2
231510	-0.62527	1.4142	0.00031175	0.0030668	Gpat3	glycerol-3-phosphate acyltransferase 3
12053	0.32559	5.8554	0.00031256	0.0030729	Bcl6	B cell leukemia/lymphoma 6
223254	-0.27856	6.0849	0.00031293	0.0030746	Farp1	"FERM, RhoGEF (Arhgef) and pleckstrin domain protein 1 (chondrocyte-derived)"
76877	-0.24137	5.3085	0.00031483	0.0030914	Rab36	"RAB36, member RAS oncogene family"
75909	0.20051	6.1803	0.00031767	0.0031156	Vmp1	vacuole membrane protein 1
18140	0.61092	1.1063	0.00031768	0.0031156	Uhrf1	"ubiquitin-like, containing PHD and RING finger domains, 1"
77963	-0.24784	5.5826	0.00031922	0.0031288	Hook1	hook microtubule tethering protein 1
381677	-0.2266	7.8371	0.00032063	0.0031408	Vgf	VGF nerve growth factor inducible
98733	-0.24255	5.1628	0.00032097	0.0031422	Obsl1	obscurin-like 1
58229	-0.46058	3.2274	0.00032155	0.0031459	Efcc1	EF hand and coiled-coil domain containing 1
13360	0.22651	5.8208	0.00032252	0.0031535	Dhcr7	7-dehydrocholesterol reductase
19277	0.37214	6.311	0.00032313	0.0031576	Ptpro	"protein tyrosine phosphatase, receptor type, O"
27028	-0.61479	0.28201	0.00032438	0.0031679	Ermap	erythroblast membrane-associated protein
208666	-0.19885	6.8979	0.00032486	0.0031706	Diras1	"DIRAS family, GTP-binding RAS-like 1"
67824	0.3919	3.2169	0.00032538	0.0031737	Nmral1	NmrA-like family domain containing 1
16157	0.42486	3.0774	0.00032662	0.003184	Il11ra1	"interleukin 11 receptor, alpha chain 1"
100040972	-0.70158	-0.48546	0.0003269	0.0031848	Tceal7	transcription elongation factor A (SII)-like 7
243743	0.36497	8.0478	0.00032765	0.0031901	Plxna4	plexin A4
14184	-0.26808	6.799	0.00032822	0.0031938	Fgfr3	fibroblast growth factor receptor 3
56506	-0.38139	4.252	0.00032981	0.0032058	Cib2	calcium and integrin binding family member 2
55991	0.23417	4.5652	0.00032998	0.0032058	Panx1	pannexin 1
20910	-0.23598	9.6312	0.00033005	0.0032058	Stxbp1	syntaxin binding protein 1
57875	-0.6336	1.6375	0.00033056	0.0032087	Angptl4	angiopoietin-like 4
105247240	-0.19387	6.9804	0.00033321	0.0032326	Gm42372	"predicted gene, 42372"
243312	-0.30251	5.4735	0.00033495	0.0032475	Elfn1	"leucine rich repeat and fibronectin type III, extracellular 1"
20725	0.72904	1.9609	0.00033655	0.0032611	Serpinb8	"serine (or cysteine) peptidase inhibitor, clade B, member 8"
18477	0.19729	6.4527	0.00033772	0.0032704	Prdx1	peroxiredoxin 1
239133	-0.5058	2.0155	0.00033798	0.003271	Dleu7	"deleted in lymphocytic leukemia, 7"
78088	-0.83284	1.9592	0.00034037	0.0032921	Sowahb	sosondowah ankyrin repeat domain family member B
241201	-0.66107	2.468	0.00034223	0.0033081	Cdh7	"cadherin 7, type 2"
13143	0.705	0.27129	0.000344	0.0033233	Dapk2	death-associated protein kinase 2
74747	0.32398	5.5209	0.00034432	0.0033244	Ddit4	DNA-damage-inducible transcript 4
66713	0.20643	8.2211	0.00034495	0.0033275	Actr2	ARP2 actin-related protein 2
12316	0.86277	-0.17162	0.00034506	0.0033275	Aspm	abnormal spindle microtubule assembly
260305	0.25816	4.8754	0.00034587	0.0033334	Nphp4	nephronophthisis 4 (juvenile) homolog (human)
74841	0.18416	4.9923	0.00034734	0.0033456	Usp38	ubiquitin specific peptidase 38
11883	-0.21934	5.238	0.00034895	0.0033591	Arsa	arylsulfatase A
26563	0.58059	2.222	0.00035161	0.0033826	Ror1	receptor tyrosine kinase-like orphan receptor 1
74610	-0.31495	5.7044	0.00035379	0.0034015	Abcb8	"ATP-binding cassette, sub-family B (MDR/TAP), member 8"
242570	0.2851	5.915	0.00035756	0.0034358	Raver2	"ribonucleoprotein, PTB-binding 2"
68744	0.15329	6.2541	0.00036039	0.0034609	Zfp740	zinc finger protein 740
18232	-0.80186	1.0909	0.00036101	0.0034648	Nxph2	neurexophilin 2
98952	0.19023	6.8135	0.00036162	0.0034686	Fam102a	"family with sequence similarity 102, member A"
18389	-0.35259	5.4364	0.00036386	0.003488	Oprl1	opioid receptor-like 1
24051	0.16896	6.0946	0.00036425	0.0034896	Sgcb	"sarcoglycan, beta (dystrophin-associated glycoprotein)"
71007	0.66931	1.5826	0.00036872	0.0035304	D7Ertd443e	"DNA segment, Chr 7, ERATO Doi 443, expressed"
217826	0.39985	2.3278	0.00036924	0.0035333	Kcnk13	"potassium channel, subfamily K, member 13"
30940	0.24432	5.337	0.00036993	0.0035378	Usp25	ubiquitin specific peptidase 25
545902	-0.87925	0.15134	0.00037111	0.003547	Ptprh	"protein tyrosine phosphatase, receptor type, H"
212168	0.2547	4.5733	0.0003729	0.0035619	Zswim4	zinc finger SWIM-type containing 4
54601	0.22727	4.3599	0.00037486	0.0035785	Foxo4	forkhead box O4
16149	-1.0823	1.237	0.00037649	0.0035914	Cd74	"CD74 antigen (invariant polypeptide of major histocompatibility complex, class II antigen-associated)"
98758	0.17364	6.3707	0.00037672	0.0035914	Hnrnpf	heterogeneous nuclear ribonucleoprotein F
67296	0.29329	3.7808	0.00037687	0.0035914	Socs4	suppressor of cytokine signaling 4
17127	-0.22327	6.0447	0.00038089	0.0036275	Smad3	SMAD family member 3
21981	0.25752	6.886	0.00038315	0.003647	Ppp1r13b	"protein phosphatase 1, regulatory subunit 13B"
74239	-0.21159	5.5795	0.0003835	0.0036481	Iqce	IQ motif containing E
69047	-0.57398	1.0408	0.00038509	0.0036611	Atp2c2	"ATPase, Ca++ transporting, type 2C, member 2"
19726	0.4612	6.1237	0.00038612	0.0036687	Rfx3	"regulatory factor X, 3 (influences HLA class II expression)"
239673	1.5712	-2.6424	0.00039048	0.0037079	Krt90	keratin 90
107528	-0.18693	7.3549	0.00039302	0.0037299	Magee1	"melanoma antigen, family E, 1"
12839	0.77807	0.19756	0.00039374	0.0037345	Col9a1	"collagen, type IX, alpha 1"
12359	0.25592	5.9266	0.00039429	0.0037375	Cat	catalase
229599	-0.40285	3.0972	0.00039809	0.0037713	Ciart	circadian associated repressor of transcription
12653	0.47618	9.2936	0.00040016	0.0037888	Chgb	chromogranin B
11750	-0.21228	6.2769	0.00040328	0.003816	Anxa7	annexin A7
17260	-0.43384	7.1431	0.00040771	0.0038557	Mef2c	myocyte enhancer factor 2C
76763	0.28196	3.7361	0.00041004	0.0038755	Mospd2	motile sperm domain containing 2
24056	0.28339	6.7232	0.00041139	0.003886	Sh3bp5	SH3-domain binding protein 5 (BTK-associated)
19221	-0.40279	4.7262	0.00041178	0.0038874	Ptgfrn	prostaglandin F2 receptor negative regulator
11448	1.218	-1.3751	0.00041234	0.0038882	Chrne	"cholinergic receptor, nicotinic, epsilon polypeptide"
99151	0.34609	3.2245	0.00041235	0.0038882	Cercam	cerebral endothelial cell adhesion molecule
16980	0.2513	7.7911	0.00041273	0.0038895	Lrrn2	"leucine rich repeat protein 2, neuronal"
218977	0.91206	-1.1839	0.0004134	0.0038936	Dlgap5	DLG associated protein 5
239393	0.29666	5.9399	0.00041452	0.0039018	Lrp12	low density lipoprotein-related protein 12
227333	0.19997	7.1415	0.0004168	0.0039195	Dgkd	"diacylglycerol kinase, delta"
67726	0.23559	4.6584	0.00041695	0.0039195	Fam114a2	"family with sequence similarity 114, member A2"
19668	0.47369	1.6813	0.00041713	0.0039195	Rbpjl	recombination signal binding protein for immunoglobulin kappa J region-like
244233	0.85458	-0.48603	0.00041853	0.0039286	Cd163l1	CD163 molecule-like 1
26417	-0.19919	7.0772	0.00041859	0.0039286	Mapk3	mitogen-activated protein kinase 3
76580	-0.16634	6.7796	0.00041951	0.003935	Mib2	mindbomb E3 ubiquitin protein ligase 2
268729	0.7477	1.3177	0.00042041	0.0039406	Frmpd2	FERM and PDZ domain containing 2
78651	-0.25429	4.6655	0.00042067	0.0039406	Lsm6	"LSM6 homolog, U6 small nuclear RNA and mRNA degradation associated"
108075	-0.22654	6.5109	0.0004209	0.0039406	Ltbp4	latent transforming growth factor beta binding protein 4
18616	-0.27499	8.4846	0.00042109	0.0039406	Peg3	paternally expressed 3
14130	-0.57995	0.99619	0.00042159	0.0039431	Fcgr2b	"Fc receptor, IgG, low affinity IIb"
667370	-0.5457	0.55425	0.0004223	0.0039465	Ifit3b	interferon-induced protein with tetratricopeptide repeats 3B
74008	0.58169	3.8732	0.00042244	0.0039465	Arsg	arylsulfatase G
23790	0.17541	6.725	0.00042466	0.0039649	Coro1c	"coronin, actin binding protein 1C"
18053	-0.75479	1.1986	0.00042574	0.0039724	Ngfr	"nerve growth factor receptor (TNFR superfamily, member 16)"
19736	-0.34496	7.7946	0.00042617	0.0039724	Rgs4	regulator of G-protein signaling 4
71951	0.4668	2.7837	0.0004262	0.0039724	Gpc2	glypican 2 (cerebroglycan)
15361	-0.45084	5.2019	0.00042647	0.0039726	Hmga1	high mobility group AT-hook 1
77519	0.18775	5.252	0.00042697	0.003975	Zfp266	zinc finger protein 266
170835	0.22238	6.5663	0.00042731	0.0039759	Inpp5j	inositol polyphosphate 5-phosphatase J
18476	-0.40861	2.6749	0.0004294	0.003993	Pafah1b3	"platelet-activating factor acetylhydrolase, isoform 1b, subunit 3"
237988	0.21337	5.0456	0.0004304	0.0039999	Cdr2l	cerebellar degeneration-related protein 2-like
56720	0.97286	1.8537	0.00043113	0.0040045	Tdo2	"tryptophan 2,3-dioxygenase"
108682	0.21094	6.1099	0.00043194	0.0040078	Gpt2	glutamic pyruvate transaminase (alanine aminotransferase) 2
210719	0.49082	3.2735	0.00043214	0.0040078	Mkx	mohawk homeobox
208151	0.18311	7.5353	0.00043224	0.0040078	Tmem132b	transmembrane protein 132B
626578	1.7365	-2.4828	0.00043321	0.0040145	Gbp10	guanylate-binding protein 10
170574	0.68256	1.5315	0.00043469	0.0040259	Sp7	Sp7 transcription factor 7
68947	-0.41343	4.7486	0.00043736	0.0040484	Chst8	carbohydrate sulfotransferase 8
216134	-0.18141	7.2739	0.00043765	0.0040487	Pdxk	"pyridoxal (pyridoxine, vitamin B6) kinase"
140703	0.38492	2.7637	0.00043854	0.0040539	Emid1	EMI domain containing 1
218441	0.25321	4.1093	0.00043872	0.0040539	Zfyve16	"zinc finger, FYVE domain containing 16"
23963	-0.35804	4.731	0.0004397	0.0040606	Tenm1	teneurin transmembrane protein 1
272636	-0.7226	2.4621	0.0004416	0.0040759	Esyt3	extended synaptotagmin-like protein 3
66222	0.69816	0.9526	0.00044387	0.0040945	Serpinb1a	"serine (or cysteine) peptidase inhibitor, clade B, member 1a"
12580	0.48633	1.1674	0.00044681	0.0041193	Cdkn2c	cyclin dependent kinase inhibitor 2C
19046	0.2051	7.9494	0.0004503	0.004149	Ppp1cb	protein phosphatase 1 catalytic subunit beta
627214	-0.37461	3.6137	0.00045073	0.0041507	Insyn2a	inhibitory synaptic factor 2A
330941	0.32163	7.3632	0.00045189	0.004159	AI593442	expressed sequence AI593442
71279	0.24372	4.7817	0.00045312	0.004168	Slc29a3	"solute carrier family 29 (nucleoside transporters), member 3"
69617	-0.17351	5.381	0.00045426	0.004176	Pitrm1	pitrilysin metallepetidase 1
12608	0.53151	3.2077	0.00045497	0.0041802	Cebpb	"CCAAT/enhancer binding protein (C/EBP), beta"
207592	0.22998	6.5405	0.0004555	0.0041826	Tbc1d16	"TBC1 domain family, member 16"
54376	-0.33883	5.8393	0.0004561	0.0041858	Cacng3	"calcium channel, voltage-dependent, gamma subunit 3"
71685	-0.31558	4.4777	0.00045656	0.0041876	Galnt14	polypeptide N-acetylgalactosaminyltransferase 14
11837	0.20416	7.2147	0.00045937	0.0042105	Rplp0	"ribosomal protein, large, P0"
16504	0.34041	8.2043	0.00045958	0.0042105	Kcnc3	"potassium voltage gated channel, Shaw-related subfamily, member 3"
76809	-0.18104	7.2563	0.00046444	0.0042527	Bri3bp	Bri3 binding protein
27984	-0.34856	7.0496	0.00046782	0.0042812	Efhd2	EF hand domain containing 2
626834	0.88638	-0.76971	0.0004688	0.0042877	Klk13	kallikrein related-peptidase 13
72349	0.17779	7.3416	0.00047068	0.0043025	Dusp3	dual specificity phosphatase 3 (vaccinia virus phosphatase VH1-related)
52662	0.32225	4.1391	0.00047145	0.0043071	Ldlrad4	low density lipoprotein receptor class A domain containing 4
217700	0.35567	3.3469	0.00047211	0.0043107	Acot6	acyl-CoA thioesterase 6
22410	-0.73149	-0.87292	0.00047345	0.0043205	Wnt10b	"wingless-type MMTV integration site family, member 10B"
58172	0.25502	4.7374	0.00047383	0.0043215	Sertad2	SERTA domain containing 2
70918	0.34948	3.4974	0.00047586	0.0043376	Nsun7	"NOL1/NOP2/Sun domain family, member 7"
73032	-0.32046	5.9038	0.00047833	0.004356	Ttc9b	tetratricopeptide repeat domain 9B
19289	0.48304	2.0725	0.00047843	0.004356	Igdcc3	"immunoglobulin superfamily, DCC subclass, member 3"
11428	0.18272	5.2117	0.00047962	0.0043644	Aco1	aconitase 1
230576	-0.72958	-0.23495	0.00048011	0.0043665	Ttc22	tetratricopeptide repeat domain 22
109711	0.22702	6.8698	0.00048256	0.0043839	Actn1	"actinin, alpha 1"
320208	-0.72389	3.736	0.00048258	0.0043839	Tmem91	transmembrane protein 91
233271	0.21856	6.7288	0.00048303	0.0043851	Luzp2	leucine zipper protein 2
633640	-0.62275	4.8965	0.00048324	0.0043851	Tmem267	transmembrane protein 267
71591	0.1757	6.0889	0.00048361	0.0043859	Zfp251	zinc finger protein 251
140484	-0.22901	5.1429	0.00048459	0.0043923	Pofut1	protein O-fucosyltransferase 1
216233	-0.35959	4.8957	0.00048492	0.0043928	Socs2	suppressor of cytokine signaling 2
21952	0.95868	-0.27668	0.00049366	0.0044695	Tnni1	"troponin I, skeletal, slow 1"
231605	-0.31846	6.7179	0.00049394	0.0044695	Galnt9	polypeptide N-acetylgalactosaminyltransferase 9
66687	0.21577	4.7973	0.00049476	0.0044745	Tbc1d15	"TBC1 domain family, member 15"
20621	0.1942	7.4971	0.00049714	0.0044935	Snn	stannin
67666	-0.53166	2.1684	0.00050026	0.0045179	Hapln3	hyaluronan and proteoglycan link protein 3
72357	-0.15586	6.5542	0.00050041	0.0045179	2210016L21Rik	RIKEN cDNA 2210016L21 gene
54383	0.17141	6.3817	0.00050163	0.0045264	Phc2	polyhomeotic 2
263764	0.23046	7.1566	0.00050225	0.0045295	Creg2	cellular repressor of E1A-stimulated genes 2
320678	0.17811	6.2764	0.00050424	0.0045449	Iffo1	intermediate filament family orphan 1
13590	4.0807	0.38965	0.00050714	0.0045685	Lefty1	left right determination factor 1
328274	-0.69129	1.7844	0.00050972	0.0045892	Zfp459	zinc finger protein 459
242297	-0.19097	5.1152	0.00051104	0.0045983	Fam110b	"family with sequence similarity 110, member B"
18806	0.2163	4.8721	0.00051156	0.0045983	Pld2	phospholipase D2
50722	-0.9657	0.65788	0.00051158	0.0045983	Dkkl1	dickkopf-like 1
271127	-0.6533	2.4861	0.00051259	0.0046047	Adamts16	"a disintegrin-like and metallopeptidase (reprolysin type) with thrombospondin type 1 motif, 16"
20183	-1.0486	2.3525	0.00051303	0.0046062	Rxrg	retinoid X receptor gamma
207227	0.44587	3.1972	0.00051339	0.0046068	Stxbp5l	syntaxin binding protein 5-like
238323	0.25199	5.5419	0.0005139	0.0046088	Rps6kl1	ribosomal protein S6 kinase-like 1
332175	0.1792	6.4291	0.00051447	0.0046114	Zdhhc23	"zinc finger, DHHC domain containing 23"
320492	-0.44668	5.6699	0.00051739	0.004634	A830018L16Rik	RIKEN cDNA A830018L16 gene
13169	-0.17014	6.4249	0.00051757	0.004634	Dbnl	drebrin-like
67241	0.20823	5.1529	0.00051944	0.0046482	Smc6	structural maintenance of chromosomes 6
72055	0.17376	6.2671	0.00052019	0.0046523	Slc38a10	"solute carrier family 38, member 10"
211924	1.32	-2.2966	0.00052048	0.0046524	Dsg1c	desmoglein 1 gamma
107733	-0.21014	4.9053	0.00052294	0.0046717	Mrpl41	mitochondrial ribosomal protein L41
233812	0.1778	5.8294	0.0005235	0.0046727	Mosmo	modulator of smoothened
105349	0.94863	0.57345	0.00052395	0.0046727	Akr1c18	"aldo-keto reductase family 1, member C18"
97114	0.47069	2.3194	0.00052395	0.0046727	H3c15	H3 clustered histone 15
16323	0.57669	3.1651	0.00052421	0.0046727	Inhba	inhibin beta-A
245269	-0.23675	4.4834	0.00052719	0.0046967	Nim1k	NIM1 serine/threonine protein kinase
14415	-0.22823	8.2919	0.00052974	0.0047168	Gad1	glutamate decarboxylase 1
57028	-0.1932	7.2258	0.00053058	0.0047217	Pdxp	"pyridoxal (pyridoxine, vitamin B6) phosphatase"
70572	-0.15402	7.1131	0.0005311	0.0047237	Ipo5	importin 5
20250	0.25653	10.726	0.00053225	0.0047314	Scd2	stearoyl-Coenzyme A desaturase 2
20192	0.25038	6.6353	0.00053342	0.0047391	Ryr3	ryanodine receptor 3
56742	-0.49342	3.4301	0.00054149	0.0048082	Psrc1	proline/serine-rich coiled-coil 1
170484	-1.445	-0.68273	0.00054794	0.0048628	Nphs2	"nephrosis 2, podocin"
11545	0.25179	7.0313	0.00055162	0.0048915	Parp1	"poly (ADP-ribose) polymerase family, member 1"
57247	0.20725	4.6445	0.00055178	0.0048915	Zfp276	zinc finger protein (C2H2 type) 276
272465	-0.69505	1.5815	0.00055346	0.0049037	Tmem255b	transmembrane protein 255B
93687	0.19706	8.2288	0.00055469	0.0049119	Csnk1a1	"casein kinase 1, alpha 1"
74011	-0.20292	5.43	0.00055525	0.0049138	Slc25a27	"solute carrier family 25, member 27"
69581	0.21281	5.3386	0.00055551	0.0049138	Rhou	ras homolog family member U
245404	-0.26273	5.531	0.00055844	0.0049369	Dcaf12l1	DDB1 and CUL4 associated factor 12-like 1
64051	-0.21172	9.005	0.00055911	0.0049396	Sv2a	synaptic vesicle glycoprotein 2 a
230815	-0.24495	5.2854	0.00055935	0.0049396	Man1c1	"mannosidase, alpha, class 1C, member 1"
22630	0.17891	8.5646	0.00055997	0.0049424	Ywhaq	tyrosine 3-monooxygenase/tryptophan 5-monooxygenase activation protein theta
30049	-0.48534	1.4047	0.00056034	0.0049429	Scd3	stearoyl-coenzyme A desaturase 3
78787	0.20876	6.4202	0.00056153	0.0049507	Usp54	ubiquitin specific peptidase 54
16170	0.91464	5.0398	0.00056246	0.0049562	Il16	interleukin 16
13837	0.39356	4.0041	0.00056685	0.0049922	Epha3	Eph receptor A3
244238	-0.40865	3.3715	0.00057034	0.0050197	Mrgpre	"MAS-related GPR, member E"
226525	0.24947	6.495	0.00057059	0.0050197	Rasal2	RAS protein activator like 2
207728	-0.23583	8.786	0.00057588	0.0050634	Pde2a	"phosphodiesterase 2A, cGMP-stimulated"
83814	0.22492	7.6685	0.00057938	0.0050914	Nedd4l	"neural precursor cell expressed, developmentally down-regulated gene 4-like"
29820	0.18429	6.0847	0.00057982	0.0050925	Tnfrsf19	"tumor necrosis factor receptor superfamily, member 19"
52850	-0.23871	6.78	0.00058119	0.0051017	Sgsm1	small G protein signaling modulator 1
13067	-3.1894	-1.9617	0.0005815	0.0051017	Cyct	"cytochrome c, testis"
18604	-0.23967	6.8454	0.00058418	0.0051225	Pdk2	"pyruvate dehydrogenase kinase, isoenzyme 2"
226162	-0.23442	4.7229	0.00058495	0.0051264	Dpcd	deleted in primary ciliary dyskinesia
56433	0.18844	6.4794	0.00058772	0.0051479	Vps29	VPS29 retromer complex component
14632	-0.70654	1.9665	0.00059069	0.0051696	Gli1	GLI-Kruppel family member GLI1
66074	0.16764	5.4129	0.00059084	0.0051696	Tmem167	transmembrane protein 167
18996	2.2557	-0.64669	0.00059635	0.005215	Pou4f1	"POU domain, class 4, transcription factor 1"
329366	0.74487	2.9284	0.00060393	0.0052785	Ccdc187	coiled-coil domain containing 187
242608	-0.77443	2.9104	0.00060506	0.0052854	Podn	podocan
66522	0.29367	4.1223	0.00060579	0.0052889	Pgpep1	pyroglutamyl-peptidase I
20393	0.34498	5.7487	0.0006101	0.0053237	Sgk1	serum/glucocorticoid regulated kinase 1
75718	0.82688	2.0723	0.00061522	0.0053644	Vwa5b1	von Willebrand factor A domain containing 5B1
74479	0.21191	5.0456	0.00061579	0.0053644	Snx11	sorting nexin 11
75869	0.27233	4.8382	0.00061633	0.0053644	Arl5b	ADP-ribosylation factor-like 5B
546336	0.39479	2.5601	0.00061641	0.0053644	Prrg1	proline rich Gla (G-carboxyglutamic acid) 1
101744	-1.0668	1.7199	0.00061643	0.0053644	Acp7	"acid phosphatase 7, tartrate resistant"
212281	0.39968	4.7277	0.00061963	0.0053893	Zfp729a	zinc finger protein 729a
622675	0.18752	5.5957	0.00062363	0.0054212	Zfp827	zinc finger protein 827
20370	-0.24051	8.241	0.00062504	0.0054293	Sez6	seizure related gene 6
12778	0.3874	3.7268	0.00062523	0.0054293	Ackr3	atypical chemokine receptor 3
22770	0.17461	6.2753	0.00062935	0.0054622	Zhx1	zinc fingers and homeoboxes 1
238276	-0.20598	6.5405	0.00063139	0.0054769	Akap5	A kinase (PRKA) anchor protein 5
15107	0.26487	4.3596	0.00063344	0.0054896	Hadh	hydroxyacyl-Coenzyme A dehydrogenase
227210	0.24986	4.1645	0.00063353	0.0054896	Ccnyl1	cyclin Y-like 1
20840	0.68738	2.3611	0.00063689	0.0055157	Stac	src homology three (SH3) and cysteine rich domain
52009	0.41119	2.3815	0.00063819	0.0055241	Jpt2	Jupiter microtubule associated homolog 2
17279	0.91089	-1.4361	0.0006396	0.0055332	Melk	maternal embryonic leucine zipper kinase
56410	-0.58771	0.5819	0.00064074	0.0055401	Cbln3	cerebellin 3 precursor protein
329540	0.18452	6.3932	0.00064177	0.0055461	Nol4l	nucleolar protein 4-like
14009	-0.41075	7.1433	0.00064414	0.0055636	Etv1	ets variant 1
18993	0.31323	6.7203	0.00065186	0.0056273	Pou3f3	"POU domain, class 3, transcription factor 3"
76498	0.18407	5.8481	0.00065292	0.0056334	Paqr4	progestin and adipoQ receptor family member IV
53901	-0.27351	6.6073	0.00065376	0.0056376	Rcan2	regulator of calcineurin 2
217030	0.18566	6.5791	0.00065793	0.0056705	Synrg	"synergin, gamma"
245468	-0.22408	5.1101	0.00066039	0.0056887	Pnma3	paraneoplastic antigen MA3
77300	-0.2048	6.2544	0.00066346	0.0057121	Raph1	Ras association (RalGDS/AF-6) and pleckstrin homology domains 1
75914	0.21623	7.124	0.00066722	0.0057414	Exoc6b	exocyst complex component 6B
100561	0.21492	4.406	0.0006681	0.005746	Slc15a4	"solute carrier family 15, member 4"
29811	-0.22901	9.1526	0.00067111	0.0057662	Ndrg2	N-myc downstream regulated gene 2
21873	0.21289	5.2057	0.00067117	0.0057662	Tjp2	tight junction protein 2
107932	0.18368	7.9671	0.00067641	0.0058081	Chd4	chromodomain helicase DNA binding protein 4
231093	-0.23821	4.2574	0.0006771	0.005811	Agbl5	ATP/GTP binding protein-like 5
192200	-0.41881	4.1088	0.00068082	0.0058376	Wfdc12	WAP four-disulfide core domain 12
50768	-0.21515	6.1365	0.00068092	0.0058376	Dlc1	deleted in liver cancer 1
20229	0.25166	4.859	0.00068439	0.0058642	Sat1	spermidine/spermine N1-acetyl transferase 1
15531	0.16419	7.5808	0.00068777	0.00589	Ndst1	N-deacetylase/N-sulfotransferase (heparan glucosaminyl) 1
19186	-0.26362	4.3694	0.00068844	0.0058926	Psme1	"proteasome (prosome, macropain) activator subunit 1 (PA28 alpha)"
58200	0.41589	6.1563	0.00068908	0.0058942	Ppp1r1a	"protein phosphatase 1, regulatory inhibitor subunit 1A"
22343	0.27731	6.5116	0.00068935	0.0058942	Lin7c	lin-7 homolog C (C. elegans)
66142	-0.37334	6.7613	0.00069306	0.0059227	Cox7b	cytochrome c oxidase subunit 7B
20743	0.34291	10.622	0.00069511	0.0059371	Sptbn2	"spectrin beta, non-erythrocytic 2"
19024	0.56456	3.0126	0.00069792	0.005958	Ppfibp2	"PTPRF interacting protein, binding protein 2 (liprin beta 2)"
67819	0.18902	5.7836	0.00069961	0.0059685	Derl1	"Der1-like domain family, member 1"
215814	-0.23347	4.3607	0.00069989	0.0059685	Ccdc28a	coiled-coil domain containing 28A
66860	0.30712	7.1185	0.00070129	0.0059773	Tanc1	"tetratricopeptide repeat, ankyrin repeat and coiled-coil containing 1"
219257	0.48047	6.7175	0.00070485	0.0060045	Pcdh20	protocadherin 20
20678	-0.35386	5.0626	0.00070688	0.0060186	Sox5	SRY (sex determining region Y)-box 5
20775	0.21207	6.3947	0.00070771	0.0060224	Sqle	squalene epoxidase
80909	-0.22311	7.5144	0.00070954	0.0060348	Castor2	cytosolic arginine sensor for mTORC1 subunit 2
98170	-0.20563	7.8435	0.00071218	0.0060541	Tmem132a	transmembrane protein 132A
72273	-0.62463	0.52925	0.00071297	0.0060576	Smim24	small integral membrane protein 24
71872	-0.75986	0.079816	0.00071436	0.0060662	Aox4	aldehyde oxidase 4
22283	-1.8632	-2.4509	0.00071547	0.0060712	Ush2a	usherin
68423	-0.16117	5.843	0.00071569	0.0060712	Ankrd13d	"ankyrin repeat domain 13 family, member D"
14945	-0.57403	0.67078	0.00071686	0.0060779	Gzmk	granzyme K
56538	1.0293	-1.7149	0.00072075	0.0061077	Klk11	kallikrein related-peptidase 11
216440	-0.15888	7.2106	0.00072126	0.0061088	Os9	amplified in osteosarcoma
19183	1.4131	2.2847	0.00072237	0.0061149	Psmc3ip	"proteasome (prosome, macropain) 26S subunit, ATPase 3, interacting protein"
208188	0.95755	0.88043	0.00072277	0.0061152	Ghsr	growth hormone secretagogue receptor
18973	0.5191	1.2099	0.00072678	0.0061459	Pole	"polymerase (DNA directed), epsilon"
83398	-0.42107	5.2843	0.0007293	0.0061639	Ndst3	N-deacetylase/N-sulfotransferase (heparan glucosaminyl) 3
18190	-0.20873	8.9983	0.00073223	0.0061854	Nrxn2	neurexin II
75089	0.17657	6.6705	0.0007348	0.0062013	Uhrf1bp1l	UHRF1 (ICBP90) binding protein 1-like
235406	0.36382	3.5987	0.00073539	0.0062013	Snx33	sorting nexin 33
237052	-0.249	4.1454	0.00073543	0.0062013	Tceal1	transcription elongation factor A (SII)-like 1
18754	0.2998	9.3905	0.00073564	0.0062013	Prkce	"protein kinase C, epsilon"
18760	0.31955	3.7291	0.00073807	0.0062185	Prkd1	protein kinase D1
234725	-0.17888	6.0162	0.000743	0.0062567	Zfp612	zinc finger protein 612
238799	0.17712	5.6239	0.00074541	0.0062738	Tnpo1	transportin 1
17215	0.49378	1.6043	0.00074593	0.0062749	Mcm3	minichromosome maintenance complex component 3
320869	-0.31427	3.1465	0.00074717	0.0062821	Spata33	spermatogenesis associated 33
20024	-0.1784	7.3358	0.00074985	0.0063014	Sub1	"SUB1 homolog, transcriptional regulator"
11549	-0.49406	2.7568	0.00075088	0.0063067	Adra1a	"adrenergic receptor, alpha 1a"
217356	-0.59213	-0.33643	0.00075291	0.0063204	Tmc8	transmembrane channel-like gene family 8
18516	-0.56495	2.949	0.00075383	0.0063249	Pbx3	pre B cell leukemia homeobox 3
20850	0.52264	1.2477	0.00075703	0.0063484	Stat5a	signal transducer and activator of transcription 5A
22350	0.35227	6.2087	0.00076013	0.0063711	Ezr	ezrin
19883	-0.23239	4.6983	0.00076198	0.0063834	Rora	RAR-related orphan receptor alpha
104923	0.37084	5.2715	0.00076631	0.0064151	Adi1	acireductone dioxygenase 1
26382	-0.46054	2.9402	0.00076683	0.0064151	Fgd2	"FYVE, RhoGEF and PH domain containing 2"
227541	0.32441	7.7024	0.00076696	0.0064151	Camk1d	calcium/calmodulin-dependent protein kinase ID
12663	-0.44052	2.8543	0.00076985	0.0064359	Chml	choroideremia-like
20972	-0.2162	9.1187	0.00077322	0.0064607	Syngr1	synaptogyrin 1
77116	0.16435	5.8174	0.0007759	0.0064773	Mtmr2	myotubularin related protein 2
208846	0.20838	6.6931	0.00077601	0.0064773	Daam1	dishevelled associated activator of morphogenesis 1
109050	0.36893	6.5138	0.00077688	0.0064812	Inka2	inka box actin regulator 2
100764	-0.27788	4.0072	0.00077892	0.0064949	Rita1	RBPJ interacting and tubulin associated 1
12593	0.35713	2.9898	0.00078485	0.0065409	Cdyl	"chromodomain protein, Y chromosome-like"
57340	0.22042	8.0265	0.00078968	0.0065779	Jph3	junctophilin 3
108937	-0.21181	4.8854	0.00079101	0.0065855	Rnf169	ring finger protein 169
78755	0.37226	2.4935	0.00079456	0.0066117	Fam122b	"family with sequence similarity 122, member B"
545824	-1.7233	-2.8006	0.00079786	0.0066357	Zar1l	zygote arrest 1-like
387314	0.21655	5.9314	0.00079882	0.0066375	Tmtc1	transmembrane and tetratricopeptide repeat containing 1
20513	-0.40389	3.1651	0.00079891	0.0066375	Slc1a6	"solute carrier family 1 (high affinity aspartate/glutamate transporter), member 6"
100043332	0.99347	-0.87426	0.0008005	0.0066462	Ankrd66	ankyrin repeat domain 66
20492	-0.26106	4.1795	0.00080077	0.0066462	Slbp	stem-loop binding protein
210009	0.25563	4.3174	0.00080371	0.0066672	Mtrr	5-methyltetrahydrofolate-homocysteine methyltransferase reductase
74776	-0.22265	4.8366	0.00080877	0.0067057	Ppa2	pyrophosphatase (inorganic) 2
66257	-0.15619	6.1222	0.00080993	0.0067119	Nicn1	nicolin 1
13498	-0.19674	7.9438	0.00081401	0.0067422	Atn1	atrophin 1
24083	0.24567	4.2237	0.00081801	0.0067719	Natd1	N-acetyltransferase domain containing 1
353326	-0.49634	3.4882	0.00081987	0.0067838	Rtl1	retrotransposon Gaglike 1
268902	0.30812	6.6555	0.00082111	0.0067906	Robo2	roundabout guidance receptor 2
16985	-0.61638	1.1117	0.00082466	0.0068103	Lsp1	lymphocyte specific 1
75013	-0.95843	-2.0132	0.00082507	0.0068103	Ct55	cancer/testis antigen 55
80884	-0.23622	5.2942	0.00082509	0.0068103	Maged2	"melanoma antigen, family D, 2"
12661	-0.36887	7.6696	0.00082518	0.0068103	Chl1	cell adhesion molecule L1-like
52837	-0.18985	7.9095	0.00083178	0.0068606	Tmx4	thioredoxin-related transmembrane protein 4
67495	0.16492	5.6059	0.00083213	0.0068606	Tmem167b	transmembrane protein 167B
80914	0.19421	5.5801	0.0008339	0.0068717	Uck2	uridine-cytidine kinase 2
67064	0.22124	4.4219	0.0008362	0.0068871	Chmp1b	charged multivesicular body protein 1B
12286	0.24439	8.0921	0.00083907	0.0069072	Cacna1a	"calcium channel, voltage-dependent, P/Q type, alpha 1A subunit"
57751	-0.18933	5.1313	0.00083992	0.0069107	Rnf25	ring finger protein 25
277432	-0.25381	6.0923	0.00084864	0.0069789	Vstm2l	V-set and transmembrane domain containing 2-like
219170	0.85816	0.92804	0.0008502	0.0069882	Fam216b	"family with sequence similarity 216, member B"
53867	0.46643	2.4505	0.00085147	0.0069928	Col5a3	"collagen, type V, alpha 3"
99382	0.25242	4.1301	0.00085163	0.0069928	Abtb2	ankyrin repeat and BTB (POZ) domain containing 2
12325	-0.20355	7.5027	0.00085259	0.0069971	Camk2g	calcium/calmodulin-dependent protein kinase II gamma
68854	0.98814	0.093692	0.00085407	0.0070057	Asb11	ankyrin repeat and SOCS box-containing 11
226122	0.32539	3.2106	0.00085546	0.0070114	Ubtd1	ubiquitin domain containing 1
52609	-0.20105	5.3828	0.00085563	0.0070114	Cbx7	chromobox 7
76897	-0.20718	5.7774	0.00085702	0.0070187	Ralyl	RALY RNA binding protein-like
15891	-1.1968	-0.16746	0.00085739	0.0070187	Ibsp	integrin binding sialoprotein
17882	-1.1623	-0.70575	0.00085851	0.0070243	Myh2	"myosin, heavy polypeptide 2, skeletal muscle, adult"
69137	-0.3744	2.9568	0.00086396	0.0070653	Vstm5	V-set and transmembrane domain containing 5
227059	-0.1775	7.0482	0.00086454	0.0070665	Slc39a10	"solute carrier family 39 (zinc transporter), member 10"
333670	0.77941	-0.12158	0.00086597	0.0070746	Gm867	predicted gene 867
20877	0.97394	-0.8324	0.00086678	0.0070776	Aurkb	aurora kinase B
23959	0.49645	2.3343	0.00086969	0.0070977	Nt5e	"5' nucleotidase, ecto"
14852	0.18677	6.1043	0.00087336	0.0071215	Gspt1	G1 to S phase transition 1
20983	-0.26738	7.134	0.00087348	0.0071215	Syt4	synaptotagmin IV
211651	-0.51772	2.6611	0.00087549	0.0071343	Fancd2	"Fanconi anemia, complementation group D2"
16421	0.64462	0.025319	0.00087854	0.0071556	Itgb7	integrin beta 7
69697	-0.17135	5.536	0.00088168	0.0071775	Camsap3	"calmodulin regulated spectrin-associated protein family, member 3"
70123	-0.28838	3.8436	0.00088238	0.0071796	Nbdy	negative regulator of P-body association
67849	1.0902	-2.1695	0.00088349	0.007185	Cdca5	cell division cycle associated 5
435684	-0.19767	5.0479	0.00088662	0.0072068	Shf	Src homology 2 domain containing F
20472	-0.68525	-0.83422	0.00089121	0.0072386	Six2	sine oculis-related homeobox 2
54384	-0.18628	5.5317	0.00089142	0.0072386	Mtmr7	myotubularin related protein 7
66234	0.20383	6.4439	0.00089629	0.0072744	Msmo1	methylsterol monoxygenase 1
13482	-0.7331	1.1291	0.00089919	0.0072943	Dpp4	dipeptidylpeptidase 4
15512	0.25844	5.8733	0.00089999	0.0072971	Hspa2	heat shock protein 2
245615	-1.5551	-2.3168	0.0009008	0.0072984	Kir3dl2	"killer cell immunoglobulin-like receptor, three domains, long cytoplasmic tail, 2"
68667	0.26155	3.989	0.00090106	0.0072984	Trpm4	"transient receptor potential cation channel, subfamily M, member 4"
26381	-0.28292	4.2998	0.00090228	0.0073046	Esrrg	estrogen-related receptor gamma
74519	-0.29533	4.5808	0.00090384	0.0073136	Cyp2j9	"cytochrome P450, family 2, subfamily j, polypeptide 9"
19252	-0.37073	3.9116	0.00090549	0.0073233	Dusp1	dual specificity phosphatase 1
26377	0.38875	1.9054	0.00090623	0.0073257	Dapp1	dual adaptor for phosphotyrosine and 3-phosphoinositides 1
228598	-0.27801	4.2001	0.00090831	0.0073388	Ebf4	early B cell factor 4
212712	-0.6792	4.6889	0.00090881	0.0073392	Satb2	special AT-rich sequence binding protein 2
[truncated: 2,944 more rows]

## Sheet: Supplementary Table 2
Pathway	Total	Expected	Hits	P.Value	FDR	Up/down-regulated pathways
KEGG
Regulation of actin cytoskeleton	199	21.6	57	3.06E-12	9.62E-10	Upregulated
Endocytosis	245	26.6	54	2.71E-07	4.26E-05	Upregulated
Fc gamma R-mediated phagocytosis	85	9.23	26	6.04E-07	6.32E-05	Upregulated
Axon guidance	177	19.2	41	1.91E-06	1.50E-04	Upregulated
Bacterial invasion of epithelial cells	72	7.82	22	4.45E-06	0.000279	Upregulated
Glutamatergic synapse	107	11.6	27	2.08E-05	0.000995	Upregulated
Steroid biosynthesis	17	1.85	9	2.22E-05	0.000995	Upregulated
Oxytocin signaling pathway	142	15.4	32	4.41E-05	0.00173	Upregulated
MicroRNAs in cancer	137	14.9	31	5.31E-05	0.00185	Upregulated
Amphetamine addiction	62	6.73	17	2.34E-04	0.00735	Upregulated
Phospholipase D signaling pathway	136	14.8	29	0.000272	0.00777	Upregulated
Alcoholism	137	14.9	29	0.00031	0.00811	Upregulated
MAPK signaling pathway	276	30	49	0.00036	0.00871	Upregulated
Dopaminergic synapse	126	13.7	27	0.000401	0.00899	Upregulated
Long-term potentiation	63	6.84	16	0.000892	0.0187	Upregulated
TGF-beta signaling pathway	84	9.12	19	0.00141	0.0277	Upregulated
Salmonella infection	72	7.82	17	0.0015	0.0278	Upregulated
Fatty acid metabolism	55	5.97	14	0.00179	0.0312	Upregulated
Cell cycle	119	12.9	24	0.00198	0.0327	Upregulated
Viral carcinogenesis	184	20	33	0.00259	0.0401	Upregulated
Choline metabolism in cancer	95	10.3	20	0.00268	0.0401	Upregulated
Cholinergic synapse	109	11.8	22	0.00295	0.0403	Upregulated
Transcriptional misregulation in cancer	151	16.4	28	0.00323	0.0403	Upregulated
Adherens junction	71	7.71	16	0.00339	0.0403	Upregulated
Ras signaling pathway	209	22.7	36	0.00345	0.0403	Upregulated
Leukocyte transendothelial migration	97	10.5	20	0.00345	0.0403	Upregulated
Biosynthesis of unsaturated fatty acids	30	3.26	9	0.00353	0.0403	Upregulated
Glycerolipid metabolism	53	5.76	13	0.00366	0.0403	Upregulated
Circadian entrainment	91	9.88	19	0.00372	0.0403	Upregulated
Tight junction	147	16	27	0.00433	0.0453	Upregulated
Wnt signaling pathway	148	16.1	27	0.00476	0.0482	Upregulated
Neuroactive ligand-receptor interaction	254	24.4	64	3.05E-13	9.57E-11	Downregulated
Circadian entrainment	91	8.74	23	1.14E-05	0.00179	Downregulated
Calcium signaling pathway	179	17.2	35	3.49E-05	0.00365	Downregulated
cAMP signaling pathway	190	18.2	35	0.000123	0.00968	Downregulated
Axon guidance	177	17	32	0.000335	0.021	Downregulated
Taste transduction	45	4.32	12	0.000838	0.0438	Downregulated
Morphine addiction	85	8.16	18	0.00102	0.0451	Downregulated
GO:BP
Actin cytoskeleton organization	460	50	107	9.15E-15	7.50E-12	Upregulated
Actin filament based process	501	54.4	109	5.66E-13	2.32E-10	Upregulated
Cytoskeleton organization	887	96.3	161	1.75E-11	4.79E-09	Upregulated
Protein polymerization	147	16	43	6.84E-10	9.35E-08	Upregulated
Regulation of cell morphogenesis	340	36.9	74	3.13E-09	3.67E-07	Upregulated
Actin filament polymerization	91	9.88	30	1.24E-08	1.01E-06	Upregulated
Regulation of actin filament length	102	11.1	32	1.60E-08	1.19E-06	Upregulated
Regulation of action potential	173	18.8	44	4.74E-08	2.99E-06	Upregulated
Regulation of cellular component size	212	23	50	8.15E-08	4.78E-06	Upregulated
Regulation of neurogenesis	535	58.1	98	1.19E-07	6.52E-06	Upregulated
Neurogenesis	1300	141	198	2.46E-07	1.26E-05	Upregulated
Regulation of cellular component organization	1400	152	209	5.89E-07	2.84E-05	Upregulated
Regulation of cell shape	95	10.3	27	1.84E-06	7.95E-05	Upregulated
Neuron differentiation	1070	116	164	2.17E-06	8.91E-05	Upregulated
Gliogenesis	192	20.8	43	2.79E-06	0.000108	Upregulated
Cell development	1720	186	239	1.59E-05	0.000543	Upregulated
Cellular protein complex assembly	297	32.3	56	2.59E-05	0.00085	Upregulated
Cell morphogenesis involved in differentiation	641	69.6	102	4.37E-05	0.00137	Upregulated
Peripheral nervous system development	55	5.97	17	4.52E-05	0.00137	Upregulated
Central nervous system development	621	67.4	99	5.25E-05	0.0015	Upregulated
Regulation of organelle organization	531	57.7	87	5.52E-05	0.0015	Upregulated
Neuron development	823	89.4	125	5.58E-05	0.0015	Upregulated
Neuron projection development	707	76.8	110	5.79E-05	0.0015	Upregulated
Cell to cell junction organization	113	12.3	27	5.86E-05	0.0015	Upregulated
Cell projection assembly	230	25	45	6.29E-05	0.00156	Upregulated
Rho protein signal transduction	120	13	28	6.77E-05	0.00162	Upregulated
Establishment or maintenance of cell polarity	114	12.4	27	6.90E-05	0.00162	Upregulated
Ras protein signal transduction	232	25.2	45	7.79E-05	0.00177	Upregulated
Axonogenesis	397	43.1	68	9.15E-05	0.00195	Upregulated
Cell matrix adhesion	122	13.2	28	9.22E-05	0.00195	Upregulated
Cell division	486	52.8	80	9.27E-05	0.00195	Upregulated
Positive regulation of cellular component organization	593	64.4	94	9.98E-05	0.00204	Upregulated
Cell to cell junction assembly	43	4.67	14	0.000112	0.00224	Upregulated
Regulation of Ras protein signal transduction	308	33.4	55	0.000139	0.00272	Upregulated
Actin filament bundle assembly	77	8.36	20	0.000154	0.00294	Upregulated
Small GTPase mediated signal transduction	467	50.7	76	0.000198	0.00369	Upregulated
Regulation of cell differentiation	1280	139	178	0.000278	0.00495	Upregulated
Brain development	460	50	74	0.000341	0.00582	Upregulated
Transmission of nerve impulse	686	74.5	103	0.00038	0.00632	Upregulated
Regulation of anatomical structure morphogenesis	702	76.2	105	0.000385	0.00632	Upregulated
Regulation of membrane potential	336	36.5	57	0.00042	0.00675	Upregulated
Cell fate commitment	226	24.5	41	0.000673	0.0102	Upregulated
G1/S transition of mitotic cell cycle	107	11.6	23	0.000997	0.0143	Upregulated
Muscle organ development	365	39.6	59	0.00115	0.0163	Upregulated
Cellular protein complex disassembly	83	9.01	19	0.00121	0.0169	Upregulated
Regulation of developmental process	1840	200	239	0.00127	0.0174	Upregulated
Protein complex disassembly	90	9.77	20	0.00135	0.0182	Upregulated
Striated muscle tissue development	376	40.8	60	0.00145	0.0191	Upregulated
Mitotic spindle organization	32	3.47	10	0.00151	0.0197	Upregulated
Cell substrate adhesion	207	22.5	37	0.00158	0.0202	Upregulated
Regulation of GTPase activity	229	24.9	40	0.00164	0.0207	Upregulated
Regulation of Ras GTPase activity	180	19.5	33	0.00179	0.0219	Upregulated
Macromolecular complex disassembly	107	11.6	22	0.00231	0.0279	Upregulated
Developmental maturation	178	19.3	32	0.00287	0.0341	Upregulated
Cellular component assembly	1460	159	191	0.00299	0.035	Upregulated
Regulation of catabolic process	553	60.1	81	0.00307	0.0354	Upregulated
Protein complex assembly	768	83.4	107	0.00386	0.044	Upregulated
Negative regulation of cellular component organization	340	36.9	53	0.00435	0.0486	Upregulated
Interphase of mitotic cell cycle	212	23	36	0.00438	0.0486	Upregulated
Synaptic transmission	566	54.3	92	2.89E-07	0.000237	Downregulated
Response to steroid hormone stimulus	162	15.6	34	9.49E-06	0.00389	Downregulated
Smooth muscle contraction	88	8.45	22	2.12E-05	0.00451	Downregulated
Homophilic cell adhesion	70	6.72	19	2.20E-05	0.00451	Downregulated
Transmission of nerve impulse	686	65.9	97	5.98E-05	0.00845	Downregulated
Behavior	584	56.1	85	6.18E-05	0.00845	Downregulated
Circadian rhythm	73	7.01	18	0.000141	0.0165	Downregulated
Cell to cell signaling	869	83.4	114	0.000319	0.0326	Downregulated

## Sheet: Supplementary Table 3
Glutamatergic Synapse KEGG Pathway
Gene	logFC
Gnai3	0.264
Ppp3ca	0.482
Prkca	0.475
Ppp3r1	0.313
Mapk3	-0.199
Ppp3cb	0.163
Gnai1	-0.149
Prkacb	-0.445
Grin2d	-0.486
Gng10	0.362
Grik1	-0.609
Adcy1	0.793
Grik3	-0.641
Grk3	-0.445
Gria4	-0.411
Adcy9	0.338
Grm8	-0.946
Pla2g4e	-0.547
Pla2g4a	0.755
Adcy3	-0.307
Grin3a	-0.643
Gng12	0.219
Adcy8	-0.54
Gng3	-0.267
Grin2a	0.39
Gng8	1.03
Homer3	0.718
Adcy6	-0.261
Gng13	-0.467
Gng4	-0.517
Gnaq	0.235
Homer2	0.283
Pld2	0.216
Slc1a6	-0.404
Cacna1a	0.244
Shank3	0.239
Itpr2	0.268
Gng7	0.213
Gng11	0.415
Grin3b	0.718
Homer1	0.218
Slc17a6	-0.522
Slc38a3	0.221
Pld1	0.253
Grm4	-0.341
Gm5741	1.49
Shank2	-0.133
Grm1	0.236

## Sheet: Supplementary Table 4
MAPK signaling KEGG pathway
Gene	logFC
Efna5	-1.15
Nras	0.249
Rac3	-0.394
Ppp3ca	0.482
Prkca	0.475
Pak2	0.18
Ppp3r1	0.313
Mapk3	-0.199
Met	-0.67
Ppp3cb	0.163
Efna3	-0.158
Prkacb	-0.445
Pla2g4e	-0.547
Pla2g4a	0.755
Gng12	0.219
Cacna1a	0.244
Gm5741	1.49
Cacna1g	-0.48
Cacna1h	0.344
Cacna1i	-0.326
Rras2	0.584
Gna12	0.327
Fgfr2	0.368
Fgf16	1.07
Fgfr1	0.302
Fgfr3	-0.268
Mras	-0.222
Cacng5	1.03
Cacna2d4	0.904
Cacng8	0.394
Cacng6	0.961
Mef2c	-0.434
Cacng3	-0.339
Cacng4	0.192
Elk1	0.204
Erbb3	0.99
Erbb4	-0.242
Akt2	0.137
Kit	-0.533
Kitl	-0.295
Rap1a	0.466
Mapk8	-0.185
Mapk9	-0.139
Dusp1	-0.371
Tgfbr1	0.354
Tgfa	0.739
Vegfd	-1.34
Vegfb	-0.252
Rasgrp1	0.451
Ngfr	-0.755
Ntf3	0.652
Rasgrp2	-0.292
Angpt4	0.758
Tgfb2	0.551
Tgfb3	-0.376
Il1rap	0.569
Il1r1	0.81
Map4k4	0.401
Stmn1	-0.491
Rps6ka2	-0.345
Dusp4	0.481
Mknk1	0.226
Map3k11	0.266
Taok3	-0.187
Flna	0.349
Dusp3	0.178
Hspa2	0.258
Map3k3	0.199
Srf	0.164
Ppp5c	-0.12
Trp53	0.18
Tradd	0.326
Dusp6	0.275
Irak1	0.145
Map3k4	0.163
Elk4	0.188
Jund	-0.152
Dusp16	0.248

## Sheet: Supplementary Table 5
Neurogenesis GO BP
Gene	logFC
Arhgef10	0.566
Nf2	0.275
Ntf3	0.652
Myrf	0.901
Plp1	1.03
Fa2h	0.967
Cntn2	0.484
Id4	0.389
Adcyap1	-1.25
Nkx6-2	0.908
Gpc1	0.453
Nrg1	-0.589
Tenm4	-0.535
Agt	-0.587
Olig2	0.409
Drd1	-0.735
Gfap	0.405
Tcf7l2	0.454
Fgfr3	-0.268
Etv5	-0.265
Reln	-0.338
Sh3tc2	0.472
Lgi4	0.279
Hexb	0.179
Exoc4	0.131
Ski	0.153
Kcnj10	0.185
Akt2	0.137
Shh	-0.417
Aspa	0.793
Metrn	0.357
Sox10	0.583
Epha4	0.65
Trp73	0.98
Sox8	0.332
Nkx2-2	0.572
Zfp488	0.436
Pparg	-0.915
Sox11	0.453
Hdac1	0.248
Mt3	0.268
Rtn4	0.253
Ezh2	0.34
Sox5	-0.354
Dtx1	-0.169
Bmp4	0.453
Lingo1	-0.159
Id2	-0.177
Gap43	-0.705
Stat3	0.302
Sox4	0.358
Tgfb2	0.551
Matn2	0.296
Ndn	-0.307
Nkx2-1	0.869
Nfib	0.256
Fn1	-0.65
Vcan	0.616
Erbb3	0.99
Hdac11	-0.391
Cdk6	0.344
Dner	-0.144

## Sheet: Supplementary Table 6
Gliogenesis GO BP
Gene	logFC
Arhgef10	0.566
Nf2	0.275
Ntf3	0.652
Myrf	0.901
Plp1	1.03
Fa2h	0.967
Cntn2	0.484
Id4	0.389
Adcyap1	-1.25
Nkx6-2	0.908
Gpc1	0.453
Nrg1	-0.589
Tenm4	-0.535
Agt	-0.587
Olig2	0.409
Drd1	-0.735
Gfap	0.405
Tcf7l2	0.454
Fgfr3	-0.268
Etv5	-0.265
Reln	-0.338
Sh3tc2	0.472
Lgi4	0.279
Hexb	0.179
Exoc4	0.131
Ski	0.153
Kcnj10	0.185
Akt2	0.137
Shh	-0.417
Aspa	0.793
Metrn	0.357
Sox10	0.583
Epha4	0.65
Trp73	0.98
Sox8	0.332
Nkx2-2	0.572
Zfp488	0.436
Pparg	-0.915
Sox11	0.453
Hdac1	0.248
Mt3	0.268
Rtn4	0.253
Ezh2	0.34
Sox5	-0.354
Dtx1	-0.169
Bmp4	0.453
Lingo1	-0.159
Id2	-0.177
Gap43	-0.705
Stat3	0.302
Sox4	0.358
Tgfb2	0.551
Matn2	0.296
Ndn	-0.307
Nkx2-1	0.869
Nfib	0.256
Fn1	-0.65
Vcan	0.616
Erbb3	0.99
Hdac11	-0.391
Cdk6	0.344
Dner	-0.144
